# Supplementary material for: A Toolbox for Functional Analysis and the Systematic Identification of Diagnostic and Prognostic Gene Expression Signatures Combining Meta-Analysis and Machine Learning
Source: Cancers (Basel). 2019 Oct 21;11(10):1606. doi: 10.3390/cancers11101606 (PMC6827106; doi:10.3390/cancers11101606)
Supplement: Supplementary file 1 [file cancers-11-01606-s001.zip]

Archive with 7 entries (7 files):
- Suppl_rev/~$pplementary materilas.docx
- Suppl_rev/supplementary materilas.docx
- Suppl_rev/Supplementary Table S1_Rev.xlsx
- Suppl_rev/Supplementary Table S2_Rev.xlsx
- Suppl_rev/Supplementary Table S3_Rev.xlsx
- Suppl_rev/Supplementary Table S4_Rev.xlsx
- Suppl_rev/supplementary table S5.xlsx
