# Supplementary material for: A Toolbox for Functional Analysis and the Systematic Identification of Diagnostic and Prognostic Gene Expression Signatures Combining Meta-Analysis and Machine Learning
Source: Cancers (Basel). 2019 Oct 21;11(10):1606. doi: 10.3390/cancers11101606 (PMC6827106; doi:10.3390/cancers11101606)
Supplement: Supplementary file 1 [file cancers-11-01606-s001.zip › Suppl_rev/Supplementary Table S1_Rev.xlsx]

## Sheet: Tabelle1
Supplementary Table S1: List of the 699 DEGs. The table lists the 699 DEGs (q-value<1.8*10e-5, logFC>2) in the merged dataset after batch effect correction (517 unique gene symbols of total 699 ID transcripts).
probe_ID	logFC	adj.qValue	gene_symbol	gene_title	genebank_accession	entrez_id
1552318_at	-2.01227305931382	1.88097301469002e-65	GIMAP1	GTPase, IMAP family member 1	AK091818	170575
1552509_a_at	-2.35677659967464	1.18231081767173e-62	CD300LG	CD300 molecule-like family member g	NM_145273	146894
1552619_a_at	2.61461852504924	9.15818875456739e-58	ANLN	anillin, actin binding protein	NM_018685	54443
1552767_a_at	3.19112408102305	4.5602950043669e-50	HS6ST2	heparan sulfate 6-O-sulfotransferase 2	NM_147174	90161
1552797_s_at	2.20521124867876	3.31279175049326e-42	PROM2	prominin 2	NM_144707	150696
1553105_s_at	2.08450427110332	4.14447509610163e-36	DSG2	desmoglein 2	NM_001943	1829
1554408_a_at	2.24365167325157	2.04589945736211e-61	TK1	thymidine kinase 1, soluble	BC007986	7083
1554768_a_at	2.46597099842333	5.65378649562472e-49	MAD2L1	MAD2 mitotic arrest deficient-like 1 (yeast)	AF394735	4085
1555216_a_at	-2.05712483385318	9.66634624875814e-58	LOC101060604 /// SLC7A5P1 /// SLC7A5P2		BC009278	81893 /// 387254 /// 101060604
1555236_a_at	-2.60299205534005	3.26685958944897e-28	PGC	progastricsin (pepsinogen C)	BC042578	5225
1555497_a_at	-3.64457189848888	1.22380643412512e-60	CYP4B1	cytochrome P450, family 4, subfamily B, polypeptide 1	AY151049	1580
1555758_a_at	2.89651708827315	1.20734724152112e-61	CDKN3	cyclin-dependent kinase inhibitor 3	AF213040	1033
1555778_a_at	2.13722438858583	1.07698697764856e-26	POSTN	periostin, osteoblast specific factor	AY140646	10631
1555800_at	-3.05059875898065	3.77008979092327e-54	ZNF385B	zinc finger protein 385B	BC038422	151126
1555801_s_at	-3.09559609999403	3.732379123263e-54	ZNF385B	zinc finger protein 385B	BC038422	151126
1556037_s_at	-2.71633613706566	9.03058040690939e-69	HHIP	hedgehog interacting protein	AK098525	64399
1556325_at	-2.69927532455422	1.77244296261264e-70	FILIP1	filamin A interacting protein 1	AL832009	27145
1556579_s_at	-2.9688683876142	1.55374645369883e-84	IGSF10	immunoglobulin superfamily, member 10	AF087980	285313
1556989_at	-2.10160446552028	8.86587819025375e-41			AF086069
1558397_at	-2.17398429982962	3.34573814057482e-63	PECAM1	platelet/endothelial cell adhesion molecule 1	BF976693	5175
1559277_at	-2.15694351934316	5.53467471183594e-35	FLJ35700	uncharacterized protein FLJ35700	AK093019	285736
1560049_at	-2.2195391363055	1.60062665748109e-44			AI125337
1560359_at	-2.0268190930904	3.04953675943556e-61	ITGA1	integrin, alpha 1	BG619261	3672
1560850_at	-2.46592495174332	1.98564618618458e-38	LOC101926959	uncharacterized LOC101926959	BC016831	101926959
1562275_at	-2.15429705461591	4.83119217476474e-32			AL832835
1562921_at	-2.11634486168349	5.58715247862701e-52	EP300-AS1	EP300 antisense RNA 1	BC040700	101927279
1563209_a_at	-2.12528606994412	1.26425402030002e-27	MACROD2	MACRO domain containing 2	BC035876	140733
1564194_a_at	-2.15137391667263	2.52040277670868e-54	MS4A15	membrane-spanning 4-domains, subfamily A, member 15	AK091846	219995
1564796_at	-2.05970491511117	4.2423205873956e-41	EMP1	epithelial membrane protein 1	BC017854	2012
200606_at	2.70849576662184	5.97212121665477e-51	DSP	desmoplakin	NM_004415	1832
201250_s_at	3.09697376625797	1.61129018763911e-58	SLC2A1	solute carrier family 2 (facilitated glucose transporter), member 1	NM_006516	6513
201291_s_at	4.01564650862102	9.17105880111042e-80	TOP2A	topoisomerase (DNA) II alpha 170kDa	AU159942	7153
201292_at	3.84446090248438	2.33102453350488e-86	TOP2A	topoisomerase (DNA) II alpha 170kDa	AL561834	7153
201348_at	-2.53458671183737	6.56546139705909e-63	GPX3	glutathione peroxidase 3 (plasma)	NM_002084	2878
201387_s_at	2.28540234319264	3.12658948386355e-26	UCHL1	ubiquitin carboxyl-terminal esterase L1 (ubiquitin thiolesterase)	NM_004181	7345
201467_s_at	2.03364640827078	1.1057677808355e-33	NQO1	NAD(P)H dehydrogenase, quinone 1	AI039874	1728
201539_s_at	-3.0583012091792	5.08726199214398e-64	FHL1	four and a half LIM domains 1	U29538	2273
201540_at	-3.09913663136843	9.71463832588197e-83	FHL1	four and a half LIM domains 1	NM_001449	2273
201820_at	2.0296319006651	1.02501308527718e-10	KRT5	keratin 5	NM_000424	3852
201843_s_at	-2.19692913099725	2.37607834243809e-48	EFEMP1	EGF containing fibulin-like extracellular matrix protein 1	NM_004105	2202
201852_x_at	2.14359553620838	2.0256633984346e-44	COL3A1	collagen, type III, alpha 1	AI813758	1281
201884_at	2.32412535818875	1.91501218034275e-16	CEACAM5	carcinoembryonic antigen-related cell adhesion molecule 5	NM_004363	1048
201890_at	3.15637238506368	6.05972333544446e-69	RRM2	ribonucleotide reductase M2	BE966236	6241
202095_s_at	3.26968088225182	1.04093482929179e-69	BIRC5	baculoviral IAP repeat containing 5	NM_001168	332
202107_s_at	2.1860436777135	6.1526995207929e-63	MCM2	minichromosome maintenance complex component 2	NM_004526	4171
202112_at	-2.15863202233141	4.05532512723058e-64	VWF	von Willebrand factor	NM_000552	7450
202219_at	2.03687177298966	1.74368148565267e-33	SLC6A8	solute carrier family 6 (neurotransmitter transporter), member 8	NM_005629	6535
202242_at	-2.11901309019417	5.30726022229382e-39	TSPAN7	tetraspanin 7	NM_004615	7102
202310_s_at	2.69023857977128	4.53047949834312e-52	COL1A1	collagen, type I, alpha 1	K01228	1277
202311_s_at	3.32223280783602	1.60275858155132e-59	COL1A1	collagen, type I, alpha 1	AI743621	1277
202404_s_at	2.15804875013657	2.53279551962265e-49	COL1A2	collagen, type I, alpha 2	NM_000089	1278
202503_s_at	3.08463168332089	8.57527018133852e-74	KIAA0101	KIAA0101	NM_014736	9768
202524_s_at	-2.67713050941565	4.67746345812962e-84	SPOCK2	sparc/osteonectin, cwcv and kazal-like domains proteoglycan (testican) 2	NM_014767	9806
202575_at	2.45726675215642	5.16510818923021e-46	CRABP2	cellular retinoic acid binding protein 2	NM_001878	1382
202580_x_at	2.54883758452658	8.64213210485372e-58	FOXM1	forkhead box M1	NM_021953	2305
202589_at	2.29027856939362	2.53218230476949e-56	TYMS	thymidylate synthetase	NM_001071	7298
202674_s_at	-2.34627530971431	1.62925719158003e-71	LMO7	LIM domain 7	NM_005358	4008
202705_at	3.10209939854418	1.7801311466464e-71	CCNB2	cyclin B2	NM_004701	9133
202712_s_at	2.17581531480913	3.71922625870835e-37	CKMT1A /// CKMT1B	creatine kinase, mitochondrial 1A /// creatine kinase, mitochondrial 1B	NM_020990	1159 /// 548596
202746_at	-2.00378296071305	3.2624823029621e-50	ITM2A	integral membrane protein 2A	AL021786	9452
202759_s_at	-2.29975758268275	8.35969579300354e-74	AKAP2 /// PALM2-AKAP2	A kinase (PRKA) anchor protein 2 /// PALM2-AKAP2 readthrough	BE879367	11217 /// 445815
202760_s_at	-2.08445582439894	1.13096450837101e-65	AKAP2 /// PALM2-AKAP2	A kinase (PRKA) anchor protein 2 /// PALM2-AKAP2 readthrough	NM_007203	11217 /// 445815
202768_at	-3.56386025235077	2.52040277670868e-54	FOSB	FBJ murine osteosarcoma viral oncogene homolog B	NM_006732	2354
202831_at	3.04944470419137	1.48136713984124e-27	GPX2	glutathione peroxidase 2 (gastrointestinal)	NM_002083	2877
202870_s_at	3.46632551735093	6.5254605117321e-76	CDC20	cell division cycle 20	NM_001255	991
202878_s_at	-2.05064639647103	1.47559655660165e-60	CD93	CD93 molecule	NM_012072	22918
202954_at	3.04310743414497	1.07021195017915e-69	UBE2C	ubiquitin-conjugating enzyme E2C	NM_007019	11065
202992_at	-2.87288188529623	8.35923278081184e-48	C7	complement component 7	NM_000587	730
203065_s_at	-2.9208519469702	6.48652461528936e-74	CAV1	caveolin 1, caveolae protein, 22kDa	NM_001753	857
203083_at	2.41558963459101	1.4518504874414e-47	THBS2	thrombospondin 2	NM_003247	7058
203088_at	-2.15119994950837	3.62224142092666e-50	FBLN5	fibulin 5	NM_006329	10516
203108_at	-2.14917886511699	3.82928605541221e-33	GPRC5A	G protein-coupled receptor, class C, group 5, member A	NM_003979	9052
203145_at	2.08884031333684	4.17232093379836e-55	SPAG5	sperm associated antigen 5	NM_006461	10615
203213_at	2.19261127516591	3.54534310540178e-60	CDK1	cyclin-dependent kinase 1	AL524035	983
203214_x_at	2.52334813313463	2.81630155243332e-61	CDK1	cyclin-dependent kinase 1	NM_001786	983
203256_at	2.36232271643384	1.76565973412615e-47	CDH3	cadherin 3, type 1, P-cadherin (placental)	NM_001793	1001
203323_at	-2.7728798933604	1.11289798060441e-69	CAV2	caveolin 2	BF197655	858
203358_s_at	2.17808930003394	1.27433348851031e-49	EZH2	enhancer of zeste 2 polycomb repressive complex 2 subunit	NM_004456	2146
203362_s_at	2.87866004222131	3.43113747717059e-71	MAD2L1	MAD2 mitotic arrest deficient-like 1 (yeast)	NM_002358	4085
203372_s_at	-2.31960301626488	3.80049543251925e-36	SOCS2	suppressor of cytokine signaling 2	AB004903	8835
203373_at	-2.16995980487752	1.19449274344856e-53	SOCS2	suppressor of cytokine signaling 2	NM_003877	8835
203418_at	2.44279242678438	9.97008218917563e-62	CCNA2	cyclin A2	NM_001237	890
203435_s_at	-2.18354086754459	1.61095290133282e-55	MME	membrane metallo-endopeptidase	NM_007287	4311
203548_s_at	-2.86539949842783	2.94594060894237e-51	LPL	lipoprotein lipase	BF672975	4023
203549_s_at	-2.69624593161805	7.1023254005663e-52	LPL	lipoprotein lipase	NM_000237	4023
203554_x_at	2.11707231874716	5.53605078389316e-56	PTTG1	pituitary tumor-transforming 1	NM_004219	9232
203571_s_at	-3.1405064697121	1.15355831177053e-68	ADIRF	adipogenesis regulatory factor	NM_006829	10974
203744_at	2.61231216827516	1.45261234110795e-65	HMGB3	high mobility group box 3	NM_005342	3149
203755_at	2.98836297104943	7.28402080616805e-70	BUB1B	BUB1 mitotic checkpoint serine/threonine kinase B	NM_001211	701
203764_at	3.29941134571838	3.09645874590209e-71	DLGAP5	discs, large (Drosophila) homolog-associated protein 5	NM_014750	9787
203799_at	-2.00671922074718	6.83548559360879e-57	CD302 /// LY75 /// LY75-CD302	CD302 molecule /// lymphocyte antigen 75 /// LY75-CD302 readthrough	NM_014880	4065 /// 9936 /// 100526664
203819_s_at	3.1004992962356	9.84159907951621e-49	IGF2BP3	insulin-like growth factor 2 mRNA binding protein 3	AU160004	10643
203820_s_at	3.06485353210073	8.09751232812141e-49	IGF2BP3	insulin-like growth factor 2 mRNA binding protein 3	NM_006547	10643
203821_at	-2.26601095465525	1.1238100215882e-54	HBEGF	heparin-binding EGF-like growth factor	NM_001945	1839
203835_at	-2.04111493005643	4.99122411614562e-56	LRRC32	leucine rich repeat containing 32	NM_005512	2615
203865_s_at	-2.32098623757959	1.57097983525919e-72	ADARB1	adenosine deaminase, RNA-specific, B1	NM_015833	104
203878_s_at	2.51449588897904	9.37210577739756e-52	MMP11	matrix metallopeptidase 11 (stromelysin 3)	NM_005940	4320
203887_s_at	-2.16775415830884	2.93420911521853e-48	THBD	thrombomodulin	NM_000361	7056
203888_at	-2.16067794977627	2.66593284694362e-49	THBD	thrombomodulin	NM_000361	7056
203889_at	2.31977510916739	2.71011616867311e-35	SCG5	secretogranin V (7B2 protein)	NM_003020	6447
203913_s_at	-2.42882804850293	3.01224589582122e-33	HPGD	hydroxyprostaglandin dehydrogenase 15-(NAD)	AL574184	3248
203914_x_at	-2.87296482688241	1.29161000994586e-41	HPGD	hydroxyprostaglandin dehydrogenase 15-(NAD)	NM_000860	3248
203967_at	2.04396858425369	1.81275372630857e-50	CDC6	cell division cycle 6	U77949	990
203980_at	-4.65072711347147	7.70150194682788e-82	FABP4	fatty acid binding protein 4, adipocyte	NM_001442	2167
204018_x_at	-3.14144733877646	2.24461895215741e-60	HBA1 /// HBA2	hemoglobin, alpha 1 /// hemoglobin, alpha 2	NM_000558	3039 /// 3040
204026_s_at	2.49141066070236	3.28089748051296e-73	ZWINT	ZW10 interacting kinetochore protein	NM_007057	11130
204033_at	2.31993791857961	1.82235259171261e-47	TRIP13	thyroid hormone receptor interactor 13	NM_004237	9319
204072_s_at	-2.37946757681517	4.70500133513304e-65	FRY	furry homolog (Drosophila)	NM_023037	10129
204073_s_at	-2.13327392428495	7.84871057710795e-51	MYRF	myelin regulatory factor	NM_013279	745
204092_s_at	2.2237570931365	1.36562019521355e-64	AURKA	aurora kinase A	NM_003600	6790
204115_at	-2.08029489657284	1.21743848160005e-57	GNG11	guanine nucleotide binding protein (G protein), gamma 11	NM_004126	2791
204154_at	-2.69969108597842	1.58661056506969e-66	CDO1	cysteine dioxygenase type 1	NM_001801	1036
204162_at	2.43830015519349	1.30275443707311e-55	NDC80	NDC80 kinetochore complex component	NM_006101	10403
204268_at	2.9970008600148	4.10649268169313e-26	S100A2	S100 calcium binding protein A2	NM_005978	6273
204271_s_at	-3.11191751063601	2.74343313775098e-92	EDNRB	endothelin receptor type B	M74921	1910
204273_at	-3.72037116821778	8.04004536338739e-87	EDNRB	endothelin receptor type B	NM_000115	1910
204318_s_at	2.27777710729367	5.24878107994602e-57	GTSE1	G-2 and S-phase expressed 1	NM_016426	51512
204320_at	4.15169330932812	1.34384149927721e-64	COL11A1	collagen, type XI, alpha 1	NM_001854	1301
204343_at	-2.45542030615014	1.03308381919204e-51	ABCA3	ATP-binding cassette, sub-family A (ABC1), member 3	NM_001089	21
204348_s_at	2.43374106583568	5.01531461170502e-52	AK4 /// LOC100507855	adenylate kinase 4 /// adenylate kinase 4, mitochondrial-like	NM_013410	205 /// 100507855
204368_at	-2.14348741700878	6.77784681909258e-46	SLCO2A1	solute carrier organic anion transporter family, member 2A1	NM_005630	6578
204396_s_at	-2.39188386299055	4.17454556433239e-92	GRK5	G protein-coupled receptor kinase 5	NM_005308	2869
204424_s_at	-2.18819117622264	4.73717423969536e-24	LMO3	LIM domain only 3 (rhombotin-like 2)	AL050152	55885
204437_s_at	-2.65229444118167	1.82905488845276e-28	FOLR1	folate receptor 1 (adult)	NM_016725	2348
204438_at	-2.02776378521641	3.3703453190793e-42	MRC1	mannose receptor, C type 1	NM_002438	4360
204444_at	2.55339311157178	2.49221254484435e-66	KIF11	kinesin family member 11	NM_004523	3832
204446_s_at	-2.18206975449625	7.78378295938329e-47	ALOX5	arachidonate 5-lipoxygenase	NM_000698	240
204455_at	2.44556716151429	5.4587171779104e-21	DST	dystonin	NM_001723	667
204468_s_at	-2.22396169405916	7.87571765867958e-71	TIE1	tyrosine kinase with immunoglobulin-like and EGF-like domains 1	NM_005424	7075
204475_at	3.99130546786242	2.28792814658624e-42	MMP1	matrix metallopeptidase 1 (interstitial collagenase)	NM_002421	4312
204482_at	-2.11201741250778	1.74828524072551e-64	CLDN5	claudin 5	NM_003277	7122
204579_at	-2.09401732561069	3.25549471697516e-67	FGFR4	fibroblast growth factor receptor 4	NM_002011	2264
204580_at	4.75094929903827	8.12827591232176e-63	MMP12	matrix metallopeptidase 12 (macrophage elastase)	NM_002426	4321
204622_x_at	-2.11221745359984	1.04339278172479e-36	NR4A2	nuclear receptor subfamily 4, group A, member 2	NM_006186	4929
204641_at	3.12422320103965	4.37810220269855e-75	NEK2	NIMA-related kinase 2	NM_002497	4751
204642_at	-2.14175391039837	5.0073089868482e-75	S1PR1	sphingosine-1-phosphate receptor 1	NM_001400	1901
204653_at	2.79733768297568	2.12823288795969e-47	TFAP2A	transcription factor AP-2 alpha (activating enhancer binding protein 2 alpha)	BF343007	7020
204661_at	-2.11436988334469	8.80253474003693e-46	CD52	CD52 molecule	NM_001803	1043
204675_at	2.45540782893155	1.22399094745085e-71	SRD5A1	steroid-5-alpha-reductase, alpha polypeptide 1 (3-oxo-5 alpha-steroid delta 4-dehydrogenase alpha 1)	NM_001047	6715
204677_at	-2.60087914466671	7.08101420097876e-79	CDH5	cadherin 5, type 2 (vascular endothelium)	NM_001795	1003
204709_s_at	2.10970442816339	2.93420911521853e-48	KIF23	kinesin family member 23	NM_004856	9493
204712_at	-4.1268646957603	6.00131501818779e-53	WIF1	WNT inhibitory factor 1	NM_007191	11197
204719_at	-3.86247427429181	7.27455704615855e-80	ABCA8	ATP-binding cassette, sub-family A (ABC1), member 8	NM_007168	10351
204731_at	-2.48515818216797	3.54798806776891e-56	TGFBR3	transforming growth factor, beta receptor III	NM_003243	7049
204734_at	2.26447185925148	1.35724531361615e-21	KRT15	keratin 15	NM_002275	3866
204754_at	-2.02367128889624	8.47121683091567e-56	HLF	hepatic leukemia factor	W60800	3131
204787_at	-2.12682111716982	1.37030483447652e-44	VSIG4	V-set and immunoglobulin domain containing 4	NM_007268	11326
204802_at	-2.19925521287012	7.1115172596833e-34	RRAD	Ras-related associated with diabetes	NM_004165	6236
204811_s_at	-2.88449645920624	3.82690054059168e-56	CACNA2D2	calcium channel, voltage-dependent, alpha 2/delta subunit 2	NM_006030	9254
204822_at	3.04911035457172	7.89179678715565e-62	TTK	TTK protein kinase	NM_003318	7272
204825_at	2.97974919040318	5.79807482390629e-69	MELK	maternal embryonic leucine zipper kinase	NM_014791	9833
204855_at	2.85629384455204	1.27273357501201e-25	SERPINB5	serpin peptidase inhibitor, clade B (ovalbumin), member 5	NM_002639	5268
204894_s_at	-2.6931032403279	9.10746247647953e-67	AOC3	amine oxidase, copper containing 3	NM_003734	8639
204931_at	-3.63803898972752	1.31308379553731e-91	TCF21	transcription factor 21	NM_003206	6943
204955_at	-2.00488282514144	1.58115243359872e-42	SRPX	sushi-repeat containing protein, X-linked	NM_006307	8406
204959_at	-2.09037836982705	7.67143856897424e-47	MNDA	myeloid cell nuclear differentiation antigen	NM_002432	4332
204962_s_at	2.86540991425815	9.40999355997251e-65	CENPA /// SLC35F6	centromere protein A /// solute carrier family 35, member F6	NM_001809	1058 /// 54978
204975_at	-2.2284754413588	3.32473307308089e-65	EMP2	epithelial membrane protein 2	NM_001424	2013
205019_s_at	-2.75932016885831	1.14633336171916e-55	VIPR1	vasoactive intestinal peptide receptor 1	NM_004624	7433
205033_s_at	-2.53658933070185	2.32551551933069e-48	DEFA1 /// DEFA1B /// DEFA3	defensin, alpha 1 /// defensin, alpha 1B /// defensin, alpha 3, neutrophil-specific	NM_004084	1667 /// 1668 /// 728358
205064_at	2.10980547176953	3.32827435907145e-15	SPRR1B	small proline-rich protein 1B	NM_003125	6699
205083_at	-2.15041579636578	9.71607564202876e-61	AOX1	aldehyde oxidase 1	NM_001159	316
205157_s_at	2.59137410452235	6.53520956289964e-22	JUP /// KRT17	junction plakoglobin /// keratin 17	NM_000422	3728 /// 3872
205200_at	-3.9026689866591	5.28727719111088e-92	CLEC3B /// EXOSC7	C-type lectin domain family 3, member B /// exosome component 7	NM_003278	7123 /// 23016
205206_at	-2.63387036248901	3.35435151917336e-61	KAL1	Kallmann syndrome 1 sequence	NM_000216	3730
205207_at	-3.15817965313423	1.63350616686722e-40	IL6	interleukin 6	NM_000600	3569
205237_at	-2.48826983815345	1.04959975850713e-59	FCN1	ficolin (collagen/fibrinogen domain containing) 1	NM_002003	2219
205239_at	-2.0303418626987	9.16200837999816e-24	AREG	amphiregulin	NM_001657	374
205242_at	3.05846440787849	3.75290133161913e-29	CXCL13	chemokine (C-X-C motif) ligand 13	NM_006419	10563
205261_at	-3.26149727687887	2.52742181658738e-36	PGC	progastricsin (pepsinogen C)	NM_002630	5225
205289_at	-2.19250620411401	2.78437333481743e-43	BMP2	bone morphogenetic protein 2	AA583044	650
205290_s_at	-2.20860793221289	2.88859004923345e-41	BMP2	bone morphogenetic protein 2	NM_001200	650
205326_at	-2.66505673332669	5.22546932148499e-76	RAMP3	receptor (G protein-coupled) activity modifying protein 3	NM_005856	10268
205357_s_at	-2.63950502397426	9.25042456145063e-61	AGTR1	angiotensin II receptor, type 1	NM_000685	185
205382_s_at	-2.74778569713545	1.86977038307534e-73	CFD	complement factor D (adipsin)	NM_001928	1675
205384_at	-2.38775721662098	5.51694920111422e-82	FXYD1	FXYD domain containing ion transport regulator 1	NM_005031	5348
205392_s_at	-2.72612877290934	3.22121829605263e-51	CCL14 /// CCL15-CCL14	chemokine (C-C motif) ligand 14 /// CCL15-CCL14 readthrough (NMD candidate)	NM_004166	6358 /// 348249
205394_at	2.12832733908064	5.51127341226096e-52	CHEK1	checkpoint kinase 1	NM_001274	1111
205430_at	-2.193042735436	1.63906270226331e-46	BMP5	bone morphogenetic protein 5	AL133386	653
205433_at	-2.34801649072007	6.56255352484291e-33	BCHE	butyrylcholinesterase	NM_000055	590
205471_s_at	-2.18764027589538	2.24915251853744e-48	DACH1	dachshund family transcription factor 1	AW772082	1602
205554_s_at	-2.44603781905587	2.53258059309324e-52	DNASE1L3	deoxyribonuclease I-like 3	NM_004944	1776
205569_at	-2.62900529073327	6.78098031366913e-53	LAMP3	lysosomal-associated membrane protein 3	NM_014398	27074
205608_s_at	-2.16139552473594	2.35637698544185e-54	ANGPT1	angiopoietin 1	U83508	284
205609_at	-2.46729349465041	1.03473343816548e-59	ANGPT1	angiopoietin 1	NM_001146	284
205612_at	-2.1354265587857	4.25335892036709e-44	MMRN1	multimerin 1	NM_007351	22915
205624_at	-2.11110055286099	1.05867010239282e-27	CPA3	carboxypeptidase A3 (mast cell)	NM_001870	1359
205632_s_at	-2.62536545901992	1.1215967685945e-67	PIP5K1B	phosphatidylinositol-4-phosphate 5-kinase, type I, beta	NM_003558	8395
205654_at	-2.84380475019325	1.27437682040633e-27	C4BPA	complement component 4 binding protein, alpha	NM_000715	722
205700_at	-3.1181437736889	3.73774131027529e-56	HSD17B6	hydroxysteroid (17-beta) dehydrogenase 6	NM_003725	8630
205725_at	-3.94459289674757	3.43746157687002e-27	SCGB1A1	secretoglobin, family 1A, member 1 (uteroglobin)	NM_003357	7356
205779_at	-2.04558138340307	3.95885607499315e-66	RAMP2	receptor (G protein-coupled) activity modifying protein 2	NM_005854	10266
205792_at	-2.44558518190493	4.38113806196722e-55	WISP2	WNT1 inducible signaling pathway protein 2	NM_003881	8839
205819_at	-3.06213488335801	4.51848103940945e-59	MARCO	macrophage receptor with collagenous structure	NM_006770	8685
205846_at	-2.46542121795674	3.67260524706562e-67	PTPRB	protein tyrosine phosphatase, receptor type, B	NM_002837	5787
205863_at	-2.63027344627753	5.94019081100982e-34	S100A12	S100 calcium binding protein A12	NM_005621	6283
205866_at	-4.37326316715475	4.92627735691775e-85	FCN3	ficolin (collagen/fibrinogen domain containing) 3	NM_003665	8547
205883_at	-2.65269034238335	6.11568219965166e-36	ZBTB16	zinc finger and BTB domain containing 16	NM_006006	7704
205898_at	-2.70976464672955	1.58847927753348e-53	CX3CR1	chemokine (C-X3-C motif) receptor 1	U20350	1524
205935_at	-2.57094092324301	1.41564801057941e-79	FOXF1	forkhead box F1	NM_001451	2294
205941_s_at	3.56168855473219	1.20037767056342e-74	COL10A1	collagen, type X, alpha 1	AI376003	1300
205952_at	-3.16649851107903	1.62388683557192e-66	KCNK3	potassium channel, subfamily K, member 3	NM_002246	3777
205978_at	-2.16289183396003	1.9330864566664e-71	KL	klotho	NM_004795	9365
205982_x_at	-5.18702941814806	1.93821414519341e-52	SFTPC	surfactant protein C	NM_003018	6440
206023_at	2.29369093703604	1.27108625260577e-34	NMU	neuromedin U	NM_006681	10874
206030_at	-2.12771811566211	4.50370052749068e-88	ASPA	aspartoacylase	NM_000049	443
206068_s_at	-2.92498418790888	1.85799520831466e-80	ACADL	acyl-CoA dehydrogenase, long chain	AI367275	33
206069_s_at	-2.97307452673581	1.2416801705849e-93	ACADL	acyl-CoA dehydrogenase, long chain	NM_001608	33
206093_x_at	-2.95836113778606	7.89110967873807e-86	TNXA /// TNXB	tenascin XA (pseudogene) /// tenascin XB	NM_007116	7146 /// 7148
206102_at	3.09589833132644	1.17424018417299e-73	GINS1	GINS complex subunit 1 (Psf1 homolog)	NM_021067	9837
206134_at	2.50958618211213	7.30364642134299e-28	ADAMDEC1	ADAM-like, decysin 1	NM_014479	27299
206159_at	-2.75059808028132	2.21293265586679e-71	GDF10	growth differentiation factor 10	NM_004962	2662
206167_s_at	-2.73336806057061	3.67298569212083e-81	ARHGAP6	Rho GTPase activating protein 6	NM_001174	395
206170_at	-2.67833201503926	3.59166755492816e-70	ADRB2	adrenoceptor beta 2, surface	NM_000024	154
206208_at	-3.03741588102463	2.94383989554738e-92	CA4	carbonic anhydrase IV	NM_000717	762
206209_s_at	-4.39672793149605	5.12976821031185e-102	CA4	carbonic anhydrase IV	NM_000717	762
206211_at	-2.88740449110595	5.31125027529885e-36	SELE	selectin E	NM_000450	6401
206224_at	2.42245970696555	1.12107900003228e-34	CST1	cystatin SN	NM_001898	1469
206239_s_at	2.48736788001022	4.31947680345088e-18	SPINK1	serine peptidase inhibitor, Kazal type 1	NM_003122	6690
206283_s_at	-2.28998300248912	1.27298939429099e-85	TAL1	T-cell acute lymphocytic leukemia 1	NM_003189	6886
206311_s_at	-3.23296263855734	7.4052118052596e-63	PLA2G1B	phospholipase A2, group IB (pancreas)	NM_000928	5319
206331_at	-2.05655010220519	3.67316808167693e-49	CALCRL	calcitonin receptor-like	NM_005795	10203
206364_at	2.37098063058223	1.11146169873091e-61	KIF14	kinesin family member 14	NM_014875	9928
206481_s_at	-2.62693143000322	1.78654554282575e-80	LDB2	LIM domain binding 2	NM_001290	9079
206488_s_at	-3.09226409896571	1.27463014364418e-69	CD36	CD36 molecule (thrombospondin receptor)	NM_000072	948
206561_s_at	3.15381284451364	1.89978735696059e-26	AKR1B10	aldo-keto reductase family 1, member B10 (aldose reductase)	NM_020299	57016
206651_s_at	-4.14972224508505	1.17599588542066e-69	CPB2	carboxypeptidase B2 (plasma)	NM_016413	1361
206658_at	-2.55713702721491	3.28175332588937e-51	UPK3B	uroplakin 3B	NM_030570	80761
206701_x_at	-3.28953500636651	1.08446731999135e-89	EDNRB	endothelin receptor type B	NM_003991	1910
206702_at	-3.06316663029837	7.51187434235159e-93	TEK	TEK tyrosine kinase, endothelial	NM_000459	7010
206742_at	-4.13297269142892	1.16472290039532e-95	FIGF /// PIR-FIGF	c-fos induced growth factor (vascular endothelial growth factor D) /// PIR-FIGF readthrough	NM_004469	2277 /// 100532742
206754_s_at	-2.95030739607807	3.08363391771748e-36	CYP2B6 /// CYP2B7P	cytochrome P450, family 2, subfamily B, polypeptide 6 /// cytochrome P450, family 2, subfamily B, polypeptide 7, pseudogene	NM_000767	1555 /// 1556
206884_s_at	-2.65646494233217	6.53267014738279e-33	SCEL	sciellin	NM_003843	8796
207008_at	-2.31498499234681	1.55729832032548e-52	CXCR2	chemokine (C-X-C motif) receptor 2	NM_001557	3579
207069_s_at	-2.13684996992357	2.93373039386379e-54	SMAD6	SMAD family member 6	NM_005585	4091
207165_at	2.58114780788781	6.51293965021221e-67	HMMR	hyaluronan-mediated motility receptor (RHAMM)	NM_012485	3161
207294_at	-2.0564630733687	9.77899609737783e-34	AGTR2	angiotensin II receptor, type 2	NM_000686	186
207302_at	-2.14007514769872	9.74964607872597e-70	SGCG	sarcoglycan, gamma (35kDa dystrophin-associated glycoprotein)	NM_000231	6445
207442_at	-2.0541569191479	7.82866030664444e-36	CSF3	colony stimulating factor 3 (granulocyte)	NM_000759	1440
207519_at	-2.89807106323088	7.09981927925515e-56	SLC6A4	solute carrier family 6 (neurotransmitter transporter), member 4	NM_001045	6532
207526_s_at	-2.96671703487015	8.66318238527513e-42	IL1RL1	interleukin 1 receptor-like 1	NM_003856	9173
207542_s_at	-2.40079990217151	1.41413057885071e-40	AQP1	aquaporin 1 (Colton blood group)	NM_000385	358
207547_s_at	-3.42074027245651	1.00654779822392e-99	FAM107A	family with sequence similarity 107, member A	NM_007177	11170
207574_s_at	-2.0737044190032	1.98170222549593e-54	GADD45B	growth arrest and DNA-damage-inducible, beta	NM_015675	4616
207828_s_at	3.01923174996567	4.7936864020241e-73	CENPF	centromere protein F, 350/400kDa	NM_005196	1063
207850_at	-2.63679218543834	1.32054216488034e-42	CXCL3	chemokine (C-X-C motif) ligand 3	NM_002090	2921
208025_s_at	2.21099452855085	8.42854110701021e-26	HMGA2	high mobility group AT-hook 2	NM_003483	8091
208079_s_at	2.5018200958512	2.11981660422884e-63	AURKA	aurora kinase A	NM_003158	6790
208335_s_at	-2.95844673441081	8.92878343006702e-56	ACKR1	atypical chemokine receptor 1 (Duffy blood group)	NM_002036	2532
208438_s_at	-2.26754791789609	1.32536616200305e-63	FGR	FGR proto-oncogene, Src family tyrosine kinase	NM_005248	2268
208609_s_at	-2.26937716133874	2.22184781630865e-76	TNXA /// TNXB	tenascin XA (pseudogene) /// tenascin XB	NM_019105	7146 /// 7148
208650_s_at	2.21668692616074	3.66593705125983e-41	CD24	CD24 molecule	BG327863	100133941
209047_at	-2.56162263918901	7.32548798918291e-52	AQP1	aquaporin 1 (Colton blood group)	AL518391	358
209074_s_at	-4.43404733938149	3.14709056458897e-94	FAM107A	family with sequence similarity 107, member A	AL050264	11170
209116_x_at	-3.30444207593957	1.84331886700022e-60	HBB	hemoglobin, beta	M25079	3043
209125_at	3.19946270029637	6.36317250259501e-22	KRT6A	keratin 6A	J00269	3853
209167_at	-2.03229983722619	4.74414771024711e-51	GPM6B	glycoprotein M6B	AI419030	2824
209170_s_at	-2.05147715521897	8.44715945283145e-49	GPM6B	glycoprotein M6B	AF016004	2824
209189_at	-2.05610593950979	3.15137387490783e-38	FOS	FBJ murine osteosarcoma viral oncogene homolog	BC004490	2353
209267_s_at	-2.43947857893366	1.46583449413755e-64	SLC39A8	solute carrier family 39 (zinc transporter), member 8	AB040120	64116
209292_at	-2.57883897510135	7.20865437498778e-54	ID4	inhibitor of DNA binding 4, dominant negative helix-loop-helix protein	AL022726	3400
209351_at	2.00080511459625	4.11644123045755e-13	KRT14	keratin 14	BC002690	3861
209369_at	-2.4461598516729	1.7336732015541e-44	ANXA3	annexin A3	M63310	306
209408_at	2.82059707395549	9.25086049793093e-65	KIF2C	kinesin family member 2C	U63743	11004
209458_x_at	-3.20203858713861	1.03807335193133e-60	HBA1 /// HBA2	hemoglobin, alpha 1 /// hemoglobin, alpha 2	AF105974	3039 /// 3040
209464_at	2.09876230725524	1.40505593088045e-56	AURKB	aurora kinase B	AB011446	9212
209469_at	-3.94593785170424	5.12976821031185e-102	GPM6A	glycoprotein M6A	BF939489	2823
209470_s_at	-4.55404626144258	5.45651686755142e-108	GPM6A	glycoprotein M6A	D49958	2823
209493_at	-2.51515535567342	1.61246000722995e-54	PDZD2	PDZ domain containing 2	AF338650	23037
209529_at	2.22645199097526	9.35541055400743e-62	PPAP2C	phosphatidic acid phosphatase type 2C	AF047760	8612
209555_s_at	-3.07787654418114	3.99040272065426e-65	CD36	CD36 molecule (thrombospondin receptor)	M98399	948
209612_s_at	-4.9475583945989	1.82899260672436e-69	ADH1B	alcohol dehydrogenase 1B (class I), beta polypeptide	M24317	125
209613_s_at	-4.95196102887777	2.74040998995679e-68	ADH1B	alcohol dehydrogenase 1B (class I), beta polypeptide	M21692	125
209614_at	-2.95517436773346	6.40157801692909e-83	ADH1B	alcohol dehydrogenase 1B (class I), beta polypeptide	AF153821	125
209642_at	2.67871059257168	1.29648390648992e-63	BUB1	BUB1 mitotic checkpoint serine/threonine kinase	AF043294	699
209696_at	-2.13031123598056	8.37725266495555e-38	FBP1	fructose-1,6-bisphosphatase 1	D26054	2203
209709_s_at	2.08085006127785	1.8290533580208e-58	HMMR	hyaluronan-mediated motility receptor (RHAMM)	U29343	3161
209714_s_at	2.77299350276947	2.94786070560986e-62	CDKN3	cyclin-dependent kinase inhibitor 3	AF213033	1033
209763_at	-3.44989209672447	2.60064729509059e-67	CHRDL1	chordin-like 1	AL049176	91851
209772_s_at	2.04941242303969	9.06902664275675e-40	CD24	CD24 molecule	X69397	100133941
209773_s_at	3.34674574802419	9.95499374084951e-63	RRM2	ribonucleotide reductase M2	BC001886	6241
209774_x_at	-3.12257400503342	4.55039305147823e-48	CXCL2	chemokine (C-X-C motif) ligand 2	M57731	2920
209793_at	-2.12860251059298	2.37243108991008e-70	GRIA1	glutamate receptor, ionotropic, AMPA 1	AL567302	2890
209795_at	-2.11118968441828	2.74090830198329e-40	CD69	CD69 molecule	L07555	969
209810_at	-2.3411491680172	6.15130869304992e-17	SFTPB	surfactant protein B	J02761	6439
209821_at	-2.45189002823892	4.28437367191023e-53	IL33	interleukin 33	AB024518	90865
209840_s_at	-2.76259486175436	1.67052787992443e-51	LRRN3	leucine rich repeat neuronal 3	AI221950	54674
209841_s_at	-2.48717936795482	6.7762453765346e-51	LRRN3	leucine rich repeat neuronal 3	AL442092	54674
209875_s_at	4.56224229399499	1.06353107559245e-77	SPP1	secreted phosphoprotein 1	M83248	6696
209894_at	-2.62264888958167	1.04801838305425e-57	LEPR /// LEPROT	leptin receptor /// leptin receptor overlapping transcript	U50748	3953 /// 54741
209897_s_at	-2.11758813893192	2.0701303557501e-54	SLIT2	slit homolog 2 (Drosophila)	AF055585	9353
209904_at	-4.09045514551936	6.75549295474139e-100	TNNC1	troponin C type 1 (slow)	AF020769	7134
209959_at	-2.40399016954187	9.36440836529008e-41	NR4A3	nuclear receptor subfamily 4, group A, member 3	U12767	8013
210002_at	-2.30626905397202	2.53093041422942e-51	GATA6	GATA binding protein 6	D87811	2627
210004_at	-2.74466370760494	9.23832484447005e-53	OLR1	oxidized low density lipoprotein (lectin-like) receptor 1	AF035776	4973
210052_s_at	3.37679455470809	7.71592234304821e-72	TPX2	TPX2, microtubule-associated	AF098158	22974
210066_s_at	-3.0092154252114	2.73751560201744e-61	AQP4	aquaporin 4	D63412	361
210067_at	-2.86485229179161	5.0809533437414e-47	AQP4	aquaporin 4	D63412	361
210068_s_at	-3.53732325580172	3.19376347030089e-59	AQP4	aquaporin 4	U63622	361
210081_at	-5.3579009821412	2.41505342621608e-113	AGER	advanced glycosylation end product-specific receptor	AB036432	177
210096_at	-4.18053931258391	3.99874868284184e-52	CYP4B1	cytochrome P450, family 4, subfamily B, polypeptide 1	J02871	1580
210258_at	-2.16714585233786	4.44103027906354e-50	RGS13	regulator of G-protein signaling 13	AF030107	6003
210272_at	-2.36556754258082	6.24511674181509e-36	CYP2B7P	cytochrome P450, family 2, subfamily B, polypeptide 7, pseudogene	M29873	1556
210298_x_at	-2.93864287500142	2.28065339962839e-64	FHL1	four and a half LIM domains 1	AF098518	2273
210299_s_at	-3.63540682005346	2.66058220446324e-80	FHL1	four and a half LIM domains 1	AF063002	2273
210387_at	2.03515664807811	1.19850307994972e-29	HIST1H2BG /// HIST1H2BJ	histone cluster 1, H2bg /// histone cluster 1, H2bj	BC001131	8339 /// 8970
210519_s_at	2.05438992322168	1.50150385490868e-36	NQO1	NAD(P)H dehydrogenase, quinone 1	BC000906	1728
210559_s_at	2.66320447868447	5.23763045477104e-61	CDK1	cyclin-dependent kinase 1	D88357	983
210619_s_at	-2.4299661569864	1.83922332240657e-52	HYAL1	hyaluronoglucosaminidase 1	AF173154	3373
210762_s_at	-2.57909852910912	1.284571323914e-71	DLC1	DLC1 Rho GTPase activating protein	AF026219	10395
210815_s_at	-2.20126536768293	2.45221350609425e-36	CALCRL	calcitonin receptor-like	U17473	10203
210854_x_at	2.23218297469625	3.3708121733212e-36	SLC6A8	solute carrier family 6 (neurotransmitter transporter), member 8	U17986	6535
210906_x_at	-3.27483126058648	1.32826759338132e-59	AQP4	aquaporin 4	U34846	361
211161_s_at	2.1298888127378	9.77991716733592e-51	COL3A1	collagen, type III, alpha 1	AF130082	1281
211548_s_at	-2.94861744847468	2.5004509182155e-43	HPGD	hydroxyprostaglandin dehydrogenase 15-(NAD)	J05594	3248
211549_s_at	-2.01466929324711	8.30287028010808e-31	HPGD	hydroxyprostaglandin dehydrogenase 15-(NAD)	U63296	3248
211696_x_at	-2.99514598239597	2.93924542674964e-59	HBB	hemoglobin, beta	AF349114	3043
211699_x_at	-3.33682028664183	4.35179571606731e-63	HBA1 /// HBA2	hemoglobin, alpha 1 /// hemoglobin, alpha 2	AF349571	3039 /// 3040
211726_s_at	-3.20049074342302	2.23569969889006e-67	FMO2	flavin containing monooxygenase 2 (non-functional)	BC005894	2327
211734_s_at	-2.30689864480826	3.97279614460927e-37	FCER1A	Fc fragment of IgE, high affinity I, receptor for; alpha polypeptide	BC005912	2205
211735_x_at	-5.23967364519498	2.43671095548896e-51	SFTPC	surfactant protein C	BC005913	6440
211745_x_at	-3.09446207736189	1.81978318257341e-60	HBA1 /// HBA2	hemoglobin, alpha 1 /// hemoglobin, alpha 2	BC005931	3039 /// 3040
211748_x_at	-2.01458720796637	1.08349937188235e-39	PTGDS	prostaglandin D2 synthase 21kDa (brain)	BC005939	5730
211756_at	2.30853591743018	2.85752681966373e-21	PTHLH	parathyroid hormone-like hormone	BC005961	5744
212021_s_at	2.14127910192392	4.72377852475385e-54	MKI67	marker of proliferation Ki-67	AU132185	4288
212022_s_at	2.34478960941258	2.12175237701524e-59	MKI67	marker of proliferation Ki-67	BF001806	4288
212097_at	-2.67244601281699	2.89152987122966e-78	CAV1	caveolin 1, caveolae protein, 22kDa	AU147399	857
212143_s_at	2.05775392104116	2.8473364093956e-37	IGFBP3	insulin-like growth factor binding protein 3	BF340228	3486
212187_x_at	-2.07838845662519	5.48373646945025e-39	PTGDS	prostaglandin D2 synthase 21kDa (brain)	NM_000954	5730
212236_x_at	2.44334723728148	2.00810506823462e-22	JUP /// KRT17	junction plakoglobin /// keratin 17	Z19574	3728 /// 3872
212327_at	-2.818425257252	2.23230686777067e-58	LIMCH1	LIM and calponin homology domains 1	AK026815	22998
212328_at	-2.58749787535207	1.13838583585496e-52	LIMCH1	LIM and calponin homology domains 1	AB029025	22998
212344_at	2.56211837823413	6.8114254993033e-55	SULF1	sulfatase 1	AW043713	23213
212353_at	2.86143772568984	2.54678824338804e-61	SULF1	sulfatase 1	AI479175	23213
212354_at	2.58753705488407	3.34156835307603e-56	SULF1	sulfatase 1	BE500977	23213
212444_at	-2.36356693459164	8.49012551442159e-38	GPRC5A	G protein-coupled receptor, class C, group 5, member A	AA156240	9052
212713_at	-2.97275009867149	5.79549040626548e-59	MFAP4	microfibrillar-associated protein 4	R72286	4239
212950_at	-2.11875645403092	6.46965156825837e-41	GPR116	G protein-coupled receptor 116	BF941499	221395
212951_at	-2.10482939296087	2.38162073926158e-39	GPR116	G protein-coupled receptor 116	N95226	221395
213006_at	-2.27218934446342	5.52126953963579e-48	CEBPD	CCAAT/enhancer binding protein (C/EBP), delta	AV655640	1052
213007_at	2.1447469388231	1.47924733852506e-59	FANCI	Fanconi anemia, complementation group I	W74442	55215
213060_s_at	-2.35796797022347	1.03792417572465e-42	CHI3L2	chitinase 3-like 2	U58515	1117
213169_at	-2.17262613366822	5.37921030040554e-60	SEMA5A	sema domain, seven thrombospondin repeats (type 1 and type 1-like), transmembrane domain (TM) and short cytoplasmic domain, (semaphorin) 5A	BG109855	9037
213316_at	-2.29336086758247	1.57664108284266e-63	KIAA1462	KIAA1462	AL050154	57608
213317_at	-4.68986141865889	1.82587425011209e-90	CLIC5	chloride intracellular channel 5	AL049313	53405
213451_x_at	-3.07068334584172	4.24486166995247e-86	TNXA /// TNXB	tenascin XA (pseudogene) /// tenascin XB	BE044614	7146 /// 7148
213456_at	-2.70298679036069	2.98193831252292e-32	SOSTDC1	sclerostin domain containing 1	AI927000	25928
213515_x_at	-2.01090396722415	7.92658000194254e-42	HBG1 /// HBG2	hemoglobin, gamma A /// hemoglobin, gamma G	AI133353	3047 /// 3048
213541_s_at	-2.21615401478983	8.06119600864866e-64	ERG	v-ets avian erythroblastosis virus E26 oncogene homolog	AI351043	2078
213599_at	2.01147031928177	3.32851012126807e-45	OIP5	Opa interacting protein 5	BE045993	11339
213664_at	-2.73886816860342	2.37187035500756e-53	SLC1A1	solute carrier family 1 (neuronal/epithelial high affinity glutamate transporter, system Xag), member 1	AW235061	6505
213680_at	2.39910945254858	5.1759734870308e-16	KRT6B	keratin 6B	AI831452	3854
213715_s_at	-2.50242798374829	2.60081651037015e-92	KANK3	KN motif and ankyrin repeat domains 3	AF070591	256949
213843_x_at	2.15561463405117	7.23133922417048e-34	SLC6A8	solute carrier family 6 (neurotransmitter transporter), member 8	AW276522	6535
213895_at	-2.19494751743023	7.37101910085463e-44	EMP1	epithelial membrane protein 1	BF445047	2012
213900_at	-2.88745149475799	1.18541202573159e-85	FAM189A2	family with sequence similarity 189, member A2	AA524029	9413
213909_at	2.01960415618191	1.09340718340951e-27	LRRC15	leucine rich repeat containing 15	AU147799	131578
213936_x_at	-2.83013602017103	1.97044551191872e-29	SFTPB	surfactant protein B	AW276646	6439
213974_at	-2.52068258279083	8.50926732404169e-72	ADAMTSL3	ADAMTS-like 3	AB033059	57188
214091_s_at	-2.5947075163771	1.95936203212108e-62	GPX3	glutathione peroxidase 3 (plasma)	AW149846	2878
214135_at	-5.01512587238287	1.98816058474169e-78	CLDN18	claudin 18	BE551219	51208
214146_s_at	-3.30899416460956	2.23390459407294e-58	PPBP	pro-platelet basic protein (chemokine (C-X-C motif) ligand 7)	R64130	5473
214199_at	-3.65519675610058	2.85923324136526e-43	SFTPD	surfactant protein D	NM_003019	6441
214265_at	-2.27529850444564	1.63967809738488e-58	ITGA8	integrin, alpha 8	AI193623	8516
214354_x_at	-2.82789095511764	1.46414699217672e-30	SFTPB	surfactant protein B	T91506	6439
214366_s_at	-2.10572668294853	3.86896254129387e-53	ALOX5	arachidonate 5-lipoxygenase	AA995910	240
214387_x_at	-5.09180055504962	2.16481244192252e-50	SFTPC	surfactant protein C	AA633841	6440
214414_x_at	-2.77875724733757	2.80512385048048e-57	HBA1 /// HBA2	hemoglobin, alpha 1 /// hemoglobin, alpha 2	T50399	3039 /// 3040
214433_s_at	-2.34142969193853	2.75894813959453e-38	SELENBP1	selenium binding protein 1	NM_003944	8991
214505_s_at	-3.00477388711819	8.82022177390404e-67	FHL1	four and a half LIM domains 1	AF220153	2273
214580_x_at	2.27695895504991	6.41718206988383e-18	KRT6A /// KRT6B /// KRT6C	keratin 6A /// keratin 6B /// keratin 6C	AL569511	3853 /// 3854 /// 286887
214696_at	-2.11536556513557	1.60267191549791e-63	MIR22 /// MIR22HG	microRNA 22 /// MIR22 host gene (non-protein coding)	AF070569	84981 /// 407004
214710_s_at	3.18547654862318	3.5154185199202e-76	CCNB1	cyclin B1	BE407516	891
214770_at	-2.04201103333591	4.85990491230208e-46	MSR1	macrophage scavenger receptor 1	AI299239	4481
214774_x_at	2.02366793955271	3.54264722730872e-19	TOX3	TOX high mobility group box family member 3	AK027006	27324
215059_at	-2.78207464637883	4.36389190535782e-58			AA053967
215125_s_at	2.41989352662971	1.1304398982877e-20	UGT1A1 /// UGT1A10 /// UGT1A3 /// UGT1A4 /// UGT1A5 /// UGT1A6 /// UGT1A7 /// UGT1A8 /// UGT1A9		AV691323	54575 /// 54576 /// 54577 /// 54578 /// 54579 /// 54600 /// 54657 /// 54658 /// 54659
215454_x_at	-4.56758574231583	6.56639150632935e-86	SFTPC	surfactant protein C	AI831055	6440
215918_s_at	-2.81546747040082	1.70946236036317e-97	SPTBN1	spectrin, beta, non-erythrocytic 1	AA131826	6711
216248_s_at	-2.07724066875224	1.46090102591619e-34	NR4A2	nuclear receptor subfamily 4, group A, member 2	S77154	4929
216333_x_at	-3.06365926032796	2.13041797667191e-84	TNXA /// TNXB	tenascin XA (pseudogene) /// tenascin XB	M25813	7146 /// 7148
216474_x_at	-2.01496063856354	1.80871056468897e-26	TPSAB1 /// TPSB2	tryptase alpha/beta 1 /// tryptase beta 2 (gene/pseudogene)	AF206667	7177 /// 64499
216548_x_at	2.03581346045556	2.55993484982388e-56	HMGB3P1	high mobility group box 3 pseudogene 1	AL049709	128872
216598_s_at	-2.0447078309823	3.66819487286641e-28	CCL2	chemokine (C-C motif) ligand 2	S69738	6347
217046_s_at	-4.21040390526513	9.23955084835838e-114	AGER	advanced glycosylation end product-specific receptor	AJ133822	177
217177_s_at	-2.06411508817235	6.57841526160652e-83	PTPRB	protein tyrosine phosphatase, receptor type, B	AL080103	5787
217232_x_at	-3.19809852849588	2.05921085774621e-63	HBB	hemoglobin, beta	AF059180	3043
217414_x_at	-3.14620851197256	3.66694574484306e-61	HBA1 /// HBA2	hemoglobin, alpha 1 /// hemoglobin, alpha 2	V00489	3039 /// 3040
217428_s_at	3.77837322332915	3.59268929192757e-71	COL10A1	collagen, type X, alpha 1	X98568	1300
217546_at	-3.84008585918783	4.8088713127049e-61	MT1M	metallothionein 1M	R06655	4499
217628_at	-2.50501324399906	2.09474118544886e-84	CLIC5	chloride intracellular channel 5	BF032808	53405
217771_at	2.00640112702968	4.6675231531617e-60	GOLM1	golgi membrane protein 1	NM_016548	51280
218002_s_at	2.63303473977433	5.44251453648173e-25	CXCL14	chemokine (C-X-C motif) ligand 14	NM_004887	9547
218009_s_at	2.77207717330082	1.28978037717096e-65	PRC1	protein regulator of cytokinesis 1	NM_003981	9055
218039_at	2.62207447807133	2.63975151931121e-68	NUSAP1	nucleolar and spindle associated protein 1	NM_016359	51203
218087_s_at	-2.51676699732398	6.42353176891538e-56	SORBS1	sorbin and SH3 domain containing 1	NM_015385	10580
218326_s_at	2.15966447084266	5.70257122939564e-62	LGR4	leucine-rich repeat containing G protein-coupled receptor 4	NM_018490	55366
218355_at	2.78685329726239	2.46342926732269e-69	KIF4A	kinesin family member 4A	NM_012310	24137
218468_s_at	3.9664943929372	5.80867895072742e-60	GREM1	gremlin 1, DAN family BMP antagonist	AF154054	26585
218469_at	4.25782690868463	2.29029579826041e-64	GREM1	gremlin 1, DAN family BMP antagonist	NM_013372	26585
218542_at	2.92455415920855	2.12533367976384e-71	CEP55	centrosomal protein 55kDa	NM_018131	55165
218662_s_at	2.16733054416176	2.67468834220581e-60	NCAPG	non-SMC condensin I complex, subunit G	NM_022346	64151
218663_at	2.18975823206893	3.05130577069799e-61	NCAPG	non-SMC condensin I complex, subunit G	NM_022346	64151
218711_s_at	-3.05008360116851	7.07552329544893e-66	SDPR	serum deprivation response	NM_004657	8436
218723_s_at	-2.66001916208497	4.51598463954762e-90	RGCC	regulator of cell cycle	NM_014059	28984
218726_at	2.20635878213512	3.00524892729956e-59	HJURP	Holliday junction recognition protein	NM_018410	55355
218730_s_at	-2.57631531044089	3.1227663393361e-44	OGN	osteoglycin	NM_014057	4969
218736_s_at	-2.31114235093521	6.27716640836905e-65	PALMD	palmdelphin	NM_017734	54873
218755_at	2.52770541222304	3.20527271942965e-67	KIF20A	kinesin family member 20A	NM_005733	10112
218782_s_at	2.10560246370991	1.07745113544705e-49	ATAD2	ATPase family, AAA domain containing 2	NM_014109	29028
218796_at	2.55527016631261	4.42496488225313e-51	FERMT1	fermitin family member 1	NM_017671	55612
218820_at	-2.12408422967976	3.05800773858804e-57	C14orf132	chromosome 14 open reading frame 132	NM_020215	56967
218835_at	-3.12294266918854	8.97927733471171e-25	SFTPA1 /// SFTPA2	surfactant protein A1 /// surfactant protein A2	NM_006926	653509 /// 729238
218876_at	-2.45374137973302	1.28391717519481e-47	TPPP3	tubulin polymerization-promoting protein family member 3	NM_016140	51673
218883_s_at	2.25091574317522	9.97201118530123e-59	CENPU	centromere protein U	NM_024629	79682
218960_at	3.24763886486036	2.33564646720022e-53	TMPRSS4	transmembrane protease, serine 4	NM_016425	56649
218995_s_at	-2.07387369229817	4.23646816882534e-39	EDN1	endothelin 1	NM_001955	1906
219059_s_at	-2.85734898954649	3.65138013426883e-75	LYVE1	lymphatic vessel endothelial hyaluronan receptor 1	AL574194	10894
219064_at	-2.13216098718761	1.13997445093621e-59	ITIH5	inter-alpha-trypsin inhibitor heavy chain family, member 5	NM_030569	80760
219091_s_at	-2.07193172295652	1.07204367709658e-68	MMRN2	multimerin 2	NM_024756	79812
219140_s_at	-2.04299987871843	8.98471282901646e-42	RBP4	retinol binding protein 4, plasma	NM_006744	5950
219148_at	2.92397962259495	6.07343320000317e-56	PBK	PDZ binding kinase	NM_018492	55872
219213_at	-2.18340437899106	1.05285621767302e-75	JAM2	junctional adhesion molecule 2	NM_021219	58494
219230_at	-4.71463495212828	3.28626078089421e-80	TMEM100	transmembrane protein 100	NM_018286	55273
219250_s_at	-2.38239934905215	3.00610327846435e-41	FLRT3	fibronectin leucine rich transmembrane protein 3	NM_013281	23767
219295_s_at	-2.42612674280823	2.23377024513777e-48	PCOLCE2	procollagen C-endopeptidase enhancer 2	NM_013363	26577
219371_s_at	-2.20194287683373	2.66261341692902e-68	KLF2	Kruppel-like factor 2	NM_016270	10365
219436_s_at	-3.01686941042409	3.03652801418994e-72	EMCN	endomucin	NM_016242	51705
219440_at	-2.09930932098567	2.63304296578301e-64	RAI2	retinoic acid induced 2	NM_021785	10742
219452_at	-2.22607827211742	8.82083749683842e-78	DPEP2	dipeptidase 2	NM_022355	64174
219476_at	-2.41007577335672	6.72519863205295e-33	C1orf116	chromosome 1 open reading frame 116	NM_024115	79098
219508_at	2.05967123563831	2.64671522580487e-33	GCNT3	glucosaminyl (N-acetyl) transferase 3, mucin type	NM_004751	9245
219529_at	-2.58123906388641	1.11770501969091e-55	CLIC3	chloride intracellular channel 3	NM_004669	9022
219597_s_at	-2.76549489459247	4.89623803201072e-65	DUOX1	dual oxidase 1	NM_017434	53905
219689_at	-2.45572534593481	8.77063374395248e-62	SEMA3G	sema domain, immunoglobulin domain (Ig), short basic domain, secreted, (semaphorin) 3G	NM_020163	56920
219719_at	-2.48043073497734	3.10509536243584e-83	HIGD1B	HIG1 hypoxia inducible domain family, member 1B	NM_016438	51751
219737_s_at	-2.02629030167387	8.77421366177578e-56	PCDH9	protocadherin 9	AI524125	5101
219747_at	-2.49161518888246	1.0569061035969e-38	NDNF	neuron-derived neurotrophic factor	NM_024574	79625
219777_at	-2.15566008183664	2.76214180100853e-65	GIMAP6	GTPase, IMAP family member 6	NM_024711	474344
219787_s_at	2.33531114969862	2.15234668694782e-62	ECT2	epithelial cell transforming 2	NM_018098	1894
219795_at	-2.07643071986596	2.37831194335968e-20	SLC6A14	solute carrier family 6 (amino acid transporter), member 14	NM_007231	11254
219836_at	-2.41478861466535	3.9010094476935e-51	ZBED2	zinc finger, BED-type containing 2	NM_024508	79413
219866_at	-4.0128638260585	1.45666905713536e-90	CLIC5	chloride intracellular channel 5	NM_016929	53405
219869_s_at	-2.65785129294403	1.9173022050624e-51	SLC39A8	solute carrier family 39 (zinc transporter), member 8	NM_022154	64116
219909_at	-2.0714031433884	3.81160607561195e-50	MMP28	matrix metallopeptidase 28	NM_024302	79148
219918_s_at	3.33012064482679	1.09332199329712e-69	ASPM	asp (abnormal spindle) homolog, microcephaly associated (Drosophila)	NM_018123	259266
219936_s_at	2.43281370990897	1.09171370657447e-27	GPR87	G protein-coupled receptor 87	NM_023915	53836
219978_s_at	2.32201987146711	8.5023007858633e-51	NUSAP1	nucleolar and spindle associated protein 1	NM_018454	51203
219993_at	-2.26687348330134	5.66674832656357e-69	SOX17	SRY (sex determining region Y)-box 17	NM_022454	64321
220003_at	-2.42270330924484	3.03191754191446e-65	LRRC36	leucine rich repeat containing 36	NM_018296	55282
220027_s_at	-2.19752731741527	9.80146717875283e-77	RASIP1	Ras interacting protein 1	NM_017805	54922
220037_s_at	-2.62736235150321	1.03695052673115e-63	LYVE1	lymphatic vessel endothelial hyaluronan receptor 1	NM_016164	10894
220170_at	-2.51532971487028	8.70788534242259e-80	FHL5	four and a half LIM domains 5	NM_020482	9457
220244_at	-2.4672038208526	3.98980228315285e-67	LINC00312	long intergenic non-protein coding RNA 312	NM_013343	29931
220266_s_at	-2.27733389362303	3.57602370099086e-42	KLF4	Kruppel-like factor 4 (gut)	NM_004235	9314
220327_at	-2.4583664136054	8.80174405138491e-67	VGLL3	vestigial-like family member 3	NM_016206	389136
220351_at	-2.21784552761644	2.77572351424295e-66	ACKR4	atypical chemokine receptor 4	NM_016557	51554
220677_s_at	-2.74435204392956	3.38580831920232e-83	ADAMTS8	ADAM metallopeptidase with thrombospondin type 1 motif, 8	NM_007037	11095
220994_s_at	-2.18714044237927	2.78470145358674e-49	STXBP6	syntaxin binding protein 6 (amisyn)	NM_014178	29091
221132_at	-3.78581818413796	7.7350835205572e-75	CLDN18	claudin 18	NM_016369	51208
221133_s_at	-4.31099544248518	6.39305639973574e-81	CLDN18	claudin 18	NM_016369	51208
221204_s_at	-2.03272475905418	1.26945321798382e-51	CRTAC1	cartilage acidic protein 1	NM_018058	55118
221521_s_at	2.40028013755572	7.77119612178194e-63	GINS2	GINS complex subunit 2 (Psf2 homolog)	BC003186	51659
221667_s_at	-2.07552299497357	3.9010094476935e-51	HSPB8	heat shock 22kDa protein 8	AF133207	26353
221729_at	2.06388646821379	1.73100938021529e-47	COL5A2	collagen, type V, alpha 2	AL575735	1290
221747_at	-2.09861609554328	2.06230835824734e-67	TNS1	tensin 1	AL046979	7145
221841_s_at	-2.14130478590724	5.46042936243697e-49	KLF4	Kruppel-like factor 4 (gut)	BF514079	9314
222043_at	-2.1739874540923	1.50778626973093e-49	CLU	clusterin	AI982754	1191
222073_at	-2.93275525577696	8.21827926018987e-45	COL4A3	collagen, type IV, alpha 3 (Goodpasture antigen)	AI694562	1285
222162_s_at	-2.05027266218297	4.82493112467779e-44	ADAMTS1	ADAM metallopeptidase with thrombospondin type 1 motif, 1	AK023795	9510
222484_s_at	2.60803376468403	2.70223086852231e-26	CXCL14	chemokine (C-X-C motif) ligand 14	AF144103	9547
222520_s_at	-2.26382962704879	1.66532504207502e-72	IFT57	intraflagellar transport 57 homolog (Chlamydomonas)	AF139576	55081
222608_s_at	3.7360038936683	8.38071085447805e-81	ANLN	anillin, actin binding protein	AK023208	54443
222646_s_at	2.1815462320455	2.57741902552935e-59	ERO1L	ERO1-like (S. cerevisiae)	AW268365	30001
222717_at	-3.38508728465505	6.57841526160652e-83	SDPR	serum deprivation response	BF982174	8436
222722_at	-3.10938313156769	4.8114882546671e-50	OGN	osteoglycin	AV700059	4969
222738_at	-2.35629126007824	3.07106895398025e-93	CLDN22 /// WWC2	claudin 22 /// WW and C2 domain containing 2	BE890365	53842 /// 80014
222802_at	-2.22557171495318	6.26832203508948e-42	EDN1	endothelin 1	J05008	1906
222853_at	-2.51650924829368	1.78259695171465e-40	FLRT3	fibronectin leucine rich transmembrane protein 3	N71923	23767
222885_at	-2.90170436495369	2.56554918848974e-81	EMCN	endomucin	AF205940	51705
222958_s_at	2.42589059652275	8.61532242184137e-58	DEPDC1	DEP domain containing 1	AK000490	55635
223062_s_at	3.40975975781111	4.3957228955961e-70	PSAT1	phosphoserine aminotransferase 1	BC004863	29968
223229_at	2.98904701930451	1.2970070713133e-82	UBE2T	ubiquitin-conjugating enzyme E2T (putative)	AB032931	29089
223278_at	3.61417985699017	3.52170124604159e-51	GJB2	gap junction protein, beta 2, 26kDa	M86849	2706
223307_at	2.36901806744935	1.03143368583737e-58	CDCA3	cell division cycle associated 3	BC002551	83461
223315_at	-2.19916184794631	2.72221591253802e-48	NTN4	netrin 4	AF278532	59277
223343_at	-2.05642337338489	1.71442044700582e-49	MS4A7	membrane-spanning 4-domains, subfamily A, member 7	AI301935	58475
223344_s_at	-2.02014542868577	7.6409921577646e-46	MS4A7	membrane-spanning 4-domains, subfamily A, member 7	AB026043	58475
223381_at	2.70993683781059	1.0835435253413e-58	NUF2	NUF2, NDC80 kinetochore complex component	AF326731	83540
223395_at	-2.90101458600161	2.45075393712958e-65	ABI3BP	ABI family, member 3 (NESH) binding protein	AB056106	25890
223623_at	-3.16353728317202	1.74601867578994e-58	C2orf40	chromosome 2 open reading frame 40	AF325503	84417
223678_s_at	-4.46041420395888	1.4777878408124e-41	SFTPA1 /// SFTPA2	surfactant protein A1 /// surfactant protein A2	M13686	653509 /// 729238
223775_at	-2.01832687218734	9.4358300324409e-59	HHIP	hedgehog interacting protein	AY009951	64399
223806_s_at	-2.30368642305043	1.03002108651545e-17	NAPSA	napsin A aspartic peptidase	AF090386	9476
223816_at	-2.78898950768463	6.58484684815406e-75	SLC46A2	solute carrier family 46, member 2	AF242557	57864
224013_s_at	-2.58171422637072	1.05709808378368e-55	SOX7	SRY (sex determining region Y)-box 7	BC004299	83595
224061_at	-3.60601869374442	2.999837580036e-83	INMT	indolethylamine N-methyltransferase	AF128846	11185
224358_s_at	-2.18765274961817	1.72766611382452e-49	MS4A7	membrane-spanning 4-domains, subfamily A, member 7	AF237916	58475
224428_s_at	3.16625408530764	8.6262708526e-72	CDCA7	cell division cycle associated 7	AY029179	83879
224753_at	2.14513381967254	3.0362061884807e-58	CDCA5	cell division cycle associated 5	BE614410	113130
224822_at	-2.73040421761102	1.93002574585004e-74	DLC1	DLC1 Rho GTPase activating protein	AA524250	10395
224839_s_at	2.00502558330257	4.93417080543877e-57	GPT2	glutamic pyruvate transaminase (alanine aminotransferase) 2	BG328998	84706
225078_at	-2.43507369666961	2.58546612717057e-74	EMP2	epithelial membrane protein 2	AV686514	2013
225079_at	-2.24550587431114	4.24559941418462e-69	EMP2	epithelial membrane protein 2	AI089325	2013
225207_at	-2.98168463645688	1.78915461914825e-44	PDK4	pyruvate dehydrogenase kinase, isozyme 4	AV707102	5166
225342_at	2.10554388262142	2.73084009081549e-41	AK4 /// LOC100507855	adenylate kinase 4 /// adenylate kinase 4, mitochondrial-like	AK026966	205 /// 100507855
225369_at	-2.18826050900152	5.036924109653e-68	ESAM	endothelial cell adhesion molecule	AL573851	90952
225557_at	-2.27645762979923	2.09074265567674e-69	CSRNP1	cysteine-serine-rich nuclear protein 1	AI091372	64651
225571_at	-2.23575379819673	7.31220915982313e-45	LIFR	leukemia inhibitory factor receptor alpha	AA701657	3977
225575_at	-2.22192831646003	2.68246562788062e-51	LIFR	leukemia inhibitory factor receptor alpha	AI680541	3977
225601_at	2.06660385665821	1.39153024351192e-36	HMGB3	high mobility group box 3	AI806853	3149
225655_at	2.97254724541694	1.41564801057941e-79	UHRF1	ubiquitin-like with PHD and ring finger domains 1	AK025578	29128
225681_at	3.56436243733858	3.79409016225585e-74	CTHRC1	collagen triple helix repeat containing 1	AA584310	115908
225687_at	2.36382247323493	3.38459850938759e-46	FAM83D	family with sequence similarity 83, member D	BC001068	81610
225720_at	-2.20727966208583	4.52649964548725e-56	SYNPO2	synaptopodin 2	AW009747	171024
225803_at	2.21474926301275	3.79848966911282e-75	FBXO32	F-box protein 32	AW006123	114907
225817_at	-2.1964639451113	8.14571566057004e-59	CGNL1 /// LOC101930344 /// LOC101930349	cingulin-like 1 /// uncharacterized LOC101930344 /// uncharacterized LOC101930349	AB051536	84952 /// 101930344 /// 101930349
225834_at	2.05262050212316	4.36375463224234e-42	FAM72A /// FAM72B /// FAM72C /// FAM72D	family with sequence similarity 72, member A /// family with sequence similarity 72, member B /// family with sequence similarity 72, member C /// family with sequence similarity 72, member D	AL135396	554282 /// 653820 /// 728833 /// 729533
225895_at	-2.09438473517492	4.46819017151559e-44	SYNPO2	synaptopodin 2	AI634580	171024
225911_at	-2.13701342894165	8.72768706345702e-48	NPNT	nephronectin	AL138410	255743
225915_at	-2.05763441999748	1.35761600765931e-57	CAB39L	calcium binding protein 39-like	AL138875	81617
226028_at	-2.78053938163437	1.3901742333095e-92	ROBO4	roundabout, axon guidance receptor, homolog 4 (Drosophila)	AA156022	54538
226101_at	-2.0250307037823	9.02091616500563e-74	PRKCE	protein kinase C, epsilon	AI093546	5581
226228_at	-4.40011359293727	4.25154743207035e-52	AQP4	aquaporin 4	T15657	361
226244_at	-2.05179990552936	1.022502948331e-72	CLEC14A	C-type lectin domain family 14, member A	BF059395	161198
226303_at	-2.50111502772126	2.80643462203144e-68	PGM5	phosphoglucomutase 5	AA706788	5239
226380_at	-2.48981278393779	8.62592602996729e-75	PTPN21	protein tyrosine phosphatase, non-receptor type 21	N21442	11099
226397_s_at	-2.26101291457262	1.60991313015608e-89	PHACTR1	phosphatase and actin regulator 1	BG502771	221692
226456_at	2.30758150227563	2.87809143022337e-61	RMI2	RecQ mediated genome instability 2	AW138157	116028
226625_at	-2.42147293271937	3.42670109664719e-63	TGFBR3	transforming growth factor, beta receptor III	AW193698	7049
226627_at	-2.00661243178241	7.83458622165016e-75	SEPT8	septin 8	AI912094	23176
226694_at	-2.00280929192042	4.87265381283863e-83	AKAP2 /// PALM2-AKAP2	A kinase (PRKA) anchor protein 2 /// PALM2-AKAP2 readthrough	BG540494	11217 /// 445815
226769_at	-2.10462448012929	1.01439628234325e-39	FIBIN	fin bud initiation factor homolog (zebrafish)	AI802391	387758
226777_at	2.80869717232694	1.56639480759682e-54	ADAM12	ADAM metallopeptidase domain 12	AA147933	8038
226856_at	-2.17312195520668	2.67869353345545e-72	MUSTN1 /// TMEM110 /// TMEM110-MUSTN1	musculoskeletal, embryonic nuclear protein 1 /// transmembrane protein 110 /// TMEM110-MUSTN1 readthrough	BF793701	375346 /// 389125 /// 100526772
226930_at	2.22211562337092	7.36263558113995e-38	FNDC1	fibronectin type III domain containing 1	AI345957	84624
226950_at	-2.31262657752585	3.91895174614515e-71	ACVRL1	activin A receptor type II-like 1	T63524	94
226974_at	-2.38117945345119	1.22247304329396e-59	NEDD4L	neural precursor cell expressed, developmentally down-regulated 4-like, E3 ubiquitin protein ligase	AL536553	23327
226985_at	-2.00271102064799	8.66045197655916e-74	FGD5	FYVE, RhoGEF and PH domain containing 5	AW269340	152273
226992_at	-3.12364216491903	8.06085850388983e-82	NOSTRIN	nitric oxide synthase trafficking	AK002203	115677
227006_at	-2.43554005117411	2.40150193586843e-66	PPP1R14A	protein phosphatase 1, regulatory (inhibitor) subunit 14A	AA156998	94274
227088_at	-2.1150927982415	1.8782837993255e-58	PDE5A	phosphodiesterase 5A, cGMP-specific	BF221547	8654
227148_at	-2.48677200461467	2.04924988967314e-68	PLEKHH2	pleckstrin homology domain containing, family H (with MyTH4 domain) member 2	AI913749	130271
227174_at	2.86369895433195	2.86780083161479e-30	WDR72	WD repeat domain 72	Z98443	256764
227178_at	-2.11331525442464	3.11947791171123e-73	CELF2	CUGBP, Elav-like family member 2	AI652861	10659
227197_at	-2.3462449091679	2.32050350994251e-57	ARHGEF26	Rho guanine nucleotide exchange factor (GEF) 26	AI989530	26084
227198_at	-3.0142478873581	2.99050910595174e-63	AFF3	AF4/FMR2 family, member 3	AW085505	3899
227417_at	-2.16853922997741	4.4641103996182e-66	MARC2	mitochondrial amidoxime reducing component 2	AW057543	54996
227419_x_at	-2.72638240386304	3.24475043344769e-86	PLAC9	placenta-specific 9	AW964972	219348
227452_at	2.81272242719722	4.8383991263384e-71	LINC00511 /// LINC00673	long intergenic non-protein coding RNA 511 /// long intergenic non-protein coding RNA 673	AI832118	400619 /// 100499467
227480_at	-3.37633078486093	1.21881211528637e-52	SUSD2	sushi domain containing 2	Z92546	56241
227529_s_at	-2.24756364112704	7.35705091966673e-45	AKAP12	A kinase (PRKA) anchor protein 12	BF511276	9590
227530_at	-2.12641441813837	1.65232539923717e-46	AKAP12	A kinase (PRKA) anchor protein 12	BF511276	9590
227662_at	-2.29061530793514	1.51705790576553e-40	SYNPO2	synaptopodin 2	AA541622	171024
227762_at	-2.6760858012317	3.74309760574185e-40			AW244016
227779_at	-2.03313345625322	4.24392071630306e-88	ECSCR	endothelial cell surface expressed chemotaxis and apoptosis regulator	AI422211	641700
227780_s_at	-2.35825467882701	2.90950934328191e-85	ECSCR	endothelial cell surface expressed chemotaxis and apoptosis regulator	AI422211	641700
227826_s_at	-2.71747697612361	2.00870016251972e-67			AW138143
227827_at	-2.5918700417729	3.12107496378113e-64			AW138143
227848_at	-3.84797359488991	1.74954170010442e-70	PEBP4	phosphatidylethanolamine-binding protein 4	AI218954	157310
227874_at	-3.59704530367539	1.77060937580324e-95	EMCN	endomucin	AI635774	51705
227929_at	-2.22361209393365	3.78017847169862e-72	LIN7A	lin-7 homolog A (C. elegans)	AU151342	8825
228038_at	2.60807723479899	6.32367914948934e-22	SOX2	SRY (sex determining region Y)-box 2	AI669815	6657
228241_at	-2.53451044979535	7.30683838092352e-23	AGR3	anterior gradient 3	AI827789	155465
228268_at	-3.38363938666457	2.90735250480516e-73	FMO2	flavin containing monooxygenase 2 (non-functional)	AI758223	2327
228273_at	2.25371873574829	1.12504374848088e-55	PRR11	proline rich 11	BG165011	55771
228323_at	2.06761953537427	3.74711389689429e-54	CASC5	cancer susceptibility candidate 5	BF248364	57082
228325_at	-2.3320113472677	1.83007454171489e-52	SPIDR	scaffolding protein involved in DNA repair	AI363213	23514
228339_at	-2.2233179421009	1.18841850596812e-79	ECSCR	endothelial cell surface expressed chemotaxis and apoptosis regulator	AA181256	641700
228347_at	2.67411105752192	8.70439799955262e-45	SIX1	SIX homeobox 1	N79004	6495
228434_at	-3.54451453209981	1.55023126504496e-86	BTNL9	butyrophilin-like 9	AA806965	153579
228480_at	-2.13024907917714	8.34327057028145e-62	VAPA	VAMP (vesicle-associated membrane protein)-associated protein A, 33kDa	AW296039	9218
228504_at	-3.62482535786315	4.97529595413907e-72	SCN7A	sodium channel, voltage-gated, type VII, alpha subunit	AI828648	6332
228528_at	-2.07980368910998	3.62650551329947e-46	MIR29B2 /// MIR29C	microRNA 29b-2 /// microRNA 29c	AI927692	407025 /// 407026
228532_at	-2.01351333748654	1.5844375810876e-46	C1orf162	chromosome 1 open reading frame 162	AW662189	128346
228568_at	-2.85624181497003	3.79220041963384e-86	MYZAP	myocardial zonula adherens protein	AI926697	100820829
228665_at	-2.19256953524139	7.63838411815e-77	CYYR1	cysteine/tyrosine-rich 1	AI458003	116159
228698_at	-2.89681948794665	1.04648013231378e-60	SOX7	SRY (sex determining region Y)-box 7	AI808807	83595
228729_at	2.43674573758572	2.31617020919836e-60	CCNB1	cyclin B1	N90191	891
228766_at	-3.84443309554579	3.74475532806363e-83	CD36	CD36 molecule (thrombospondin receptor)	AW299226	948
228770_at	-2.08073618570648	5.04083892449138e-80	GPR146	G protein-coupled receptor 146	BE645027	115330
228782_at	-3.1989004568649	3.80202003046066e-25	SCGB3A2	secretoglobin, family 3A, member 2	BG540454	117156
228850_s_at	-2.21851129717024	1.24505891289314e-66	SLIT2	slit homolog 2 (Drosophila)	AI963304	9353
228854_at	-3.30525105067264	8.76698840877163e-46			AI492388
228875_at	-2.23515481956353	7.02996339563672e-67	FAM162B	family with sequence similarity 162, member B	AI540210	221303
228885_at	-3.91631173094091	8.04820369773892e-76	MAMDC2	MAM domain containing 2	AI862120	256691
228890_at	-2.02767151921463	2.34144790634563e-54	ATOH8	atonal homolog 8 (Drosophila)	BF434995	84913
228915_at	-2.36847372240566	3.56833524258626e-51	DACH1	dachshund family transcription factor 1	AI650353	1602
228956_at	2.29089837396189	6.68156045795745e-38	UGT8	UDP glycosyltransferase 8	N22272	7368
228979_at	-2.64234891338988	1.03407364070073e-22	SFTA3	surfactant associated 3	BE218152	253970
229011_at	-2.05633508186678	1.36783067087879e-50	EMP1	epithelial membrane protein 1	AA150501	2012
229019_at	-2.77745949762136	1.66491065759033e-51	ZNF385B	zinc finger protein 385B	AI694320	151126
229070_at	-2.09107796103325	4.36925401020697e-43	ADTRP	androgen-dependent TFPI-regulating protein	AA470369	84830
229127_at	-2.73073954664735	4.97274693355015e-84	JAM2	junctional adhesion molecule 2	BF195118	58494
229172_at	-2.00157873835307	4.37310191908921e-72	HSPA12B	heat shock 70kD protein 12B	AI150641	116835
229177_at	-2.40047231806188	3.73081673766222e-23	C16orf89	chromosome 16 open reading frame 89	AI823572	146556
229302_at	-2.00953688193215	6.55897913524091e-46	TMEM178A	transmembrane protein 178A	AA058832	130733
229308_at	-3.17628637525085	4.48855277749943e-86	ANKRD29	ankyrin repeat domain 29	AW273796	147463
229309_at	-3.78979050230053	1.11289798060441e-69	ADRB1	adrenoceptor beta 1	AI625747	153
229367_s_at	-2.2856431249417	2.39891387417676e-61	GIMAP6	GTPase, IMAP family member 6	AW130536	474344
229479_at	2.23478084174471	1.27280618993975e-42			AI739132
229490_s_at	2.08154007834368	2.99299642363704e-53			AW271106
229529_at	-2.29926137100013	1.07288629095478e-81	TCF21	transcription factor 21	AI827830	6943
229584_at	-3.48696723157506	7.84851791548376e-59	LRRK2	leucine-rich repeat kinase 2	AK026776	120892
229641_at	-2.70863947933114	4.04686161589089e-82	CCBE1	collagen and calcium binding EGF domains 1	BG252802	147372
229802_at	2.06063703340832	4.03432134938083e-32	WISP1	WNT1 inducible signaling pathway protein 1	AA147884	8840
229839_at	-3.13907994729799	8.47752622028344e-66	SCARA5	scavenger receptor class A, member 5 (putative)	AI799784	286133
229985_at	-2.2232897550393	1.5362902812541e-55	BTNL9	butyrophilin-like 9	AI912653	153579
230030_at	3.16185298493639	8.67160918211172e-54	HS6ST2	heparan sulfate 6-O-sulfotransferase 2	AI767756	90161
230130_at	-2.36011483900132	9.87244921627594e-52	SLIT2	slit homolog 2 (Drosophila)	AI692523	9353
230132_at	-2.45595929438238	5.38992754417292e-93	PCAT19	prostate cancer associated transcript 19 (non-protein coding)	AA147817	100505495
230135_at	-3.18261703757301	8.32944662686748e-68	HHIP	hedgehog interacting protein	AI822137	64399
230193_at	2.14264054029965	1.52308983877378e-23	WDR66	WD repeat domain 66	AI479075	144406
230250_at	-3.18132717096316	3.38848044457667e-83	PTPRB	protein tyrosine phosphatase, receptor type, B	AI670852	5787
230319_at	-3.05314955987557	1.75633192394491e-46			AI222435
230360_at	-2.84656978508566	1.57664108284266e-63	GLDN	gliomedin	AW006648	342035
230378_at	-2.30528486835665	3.8229993699877e-17	SCGB3A1	secretoglobin, family 3A, member 1	AA742697	92304
230469_at	-3.17681466370357	2.68931175546328e-79	RTKN2	rhotekin 2	AW665138	219790
230560_at	-3.76948824888907	5.81945493761111e-76	STXBP6	syntaxin binding protein 6 (amisyn)	N21096	29091
230585_at	-2.62133590315464	1.14329503505677e-47	KCNJ15	potassium inwardly-rectifying channel, subfamily J, member 15	AI632692	3772
230645_at	-2.34723634096474	3.07872998381328e-69	FRMD3	FERM domain containing 3	BF110588	257019
230670_at	-2.48304512757601	1.66392307624745e-76	IGSF10	immunoglobulin superfamily, member 10	AW341661	285313
230867_at	-3.05139401590417	2.52836100621765e-69	COL6A6	collagen, type VI, alpha 6	AI742521	131873
230943_at	-2.16034470732009	9.41172357940899e-62	SOX17	SRY (sex determining region Y)-box 17	AI821669	64321
231771_at	2.21296928183622	5.34646904112899e-17	GJB6	gap junction protein, beta 6, 30kDa	AI694073	10804
231773_at	-2.0701052661016	7.13986110669333e-65	ANGPTL1	angiopoietin-like 1	BF002046	9068
231947_at	-2.23196831806842	4.2937894520238e-84	MYCT1	myc target 1	AI242583	80177
231991_at	-2.16357965666225	3.90041833382357e-86	CCM2L	cerebral cavernous malformation 2-like	BF970287	140706
232056_at	-2.73054231271955	2.82398936790833e-41	SCEL	sciellin	AW470178	8796
232122_s_at	-3.70000810803605	6.71364218897758e-81	VEPH1	ventricular zone expressed PH domain-containing 1	AK022666	79674
232267_at	-2.5761583073544	6.69457969446848e-56	GPR133	G protein-coupled receptor 133	AL162032	283383
232578_at	-5.37727664345704	1.38431673194791e-87	CLDN18	claudin 18	BG547464	51208
233947_s_at	-2.08705602305998	2.35803138674635e-61	TBX5-AS1	TBX5 antisense RNA 1	U47671	255480
234996_at	-2.33232820795216	1.03126554586624e-72	CALCRL	calcitonin receptor-like	AI478743	10203
235044_at	-2.00365392370633	2.16559490916878e-55	CYYR1	cysteine/tyrosine-rich 1	H06649	116159
235108_at	-2.61659235042453	1.04612411780055e-87	KCNK3	potassium channel, subfamily K, member 3	BG105700	3777
235183_at	-2.73191021599981	3.73100173133523e-65	FILIP1	filamin A interacting protein 1	AI479277	27145
235228_at	-2.48669301129889	1.70557864100686e-80	CCDC85A	coiled-coil domain containing 85A	AI376433	114800
235278_at	-2.17552203047305	2.53895167096669e-29	MACROD2	MACRO domain containing 2	BF032500	140733
235306_at	-2.58377600702457	9.75194338255478e-72	GIMAP8	GTPase, IMAP family member 8	AI611648	155038
235427_at	-2.03533352329029	1.35910439737314e-63	CFLAR	CASP8 and FADD-like apoptosis regulator	AA418074	8837
235489_at	-2.48704090869694	1.84591498975993e-72	RHOJ	ras homolog family member J	AI583530	57381
235568_at	-4.05242957185165	1.42775917897218e-83	MCEMP1	mast cell-expressed membrane protein 1	BF433657	199675
235570_at	-2.10636216793093	1.07363108474018e-61	RBMS3	RNA binding motif, single stranded interacting protein 3	AW298235	27303
235591_at	-2.00533134245915	2.72692342475704e-41	SSTR1	somatostatin receptor 1	R62424	6751
235649_at	-3.77157733504956	7.76346812368748e-96	ADAMTS8	ADAM metallopeptidase with thrombospondin type 1 motif, 8	AW207389	11095
235666_at	-2.6508709887258	8.25154416102791e-67	ITGA8	integrin, alpha 8	AA903473	8516
235670_at	-3.12901643295745	6.33573056133089e-94	STX11	syntaxin 11	AI916948	8676
235849_at	-2.61728177468554	1.23101476121836e-63	SCARA5	scavenger receptor class A, member 5 (putative)	BE787752	286133
235915_at	-2.10400873298183	1.28526420887467e-55			R88990
236029_at	-2.15749684236382	1.33596526099908e-53	FAT3	FAT atypical cadherin 3	AI283093	120114
236065_at	-2.91925804206985	9.55087923991143e-63			BF431214
236262_at	-2.36695071875894	3.95878573517552e-73	MMRN2	multimerin 2	AA025351	79812
236359_at	-2.38581387941533	4.71928099085721e-66	SCN4B	sodium channel, voltage-gated, type IV, beta subunit	AW026241	6330
236383_at	-2.31431041816161	2.68931175546328e-79			R07502
236936_at	-2.98291375727742	3.38580831920232e-83			AI672386
237466_s_at	-2.4604437490621	4.9519077908484e-62	HHIP	hedgehog interacting protein	AW444502	64399
238018_at	-3.38297337576246	1.92983141116809e-86	FAM150B	family with sequence similarity 150, member B	BF449053	285016
238062_at	-3.13778767737979	5.07340025775978e-84	GPIHBP1	glycosylphosphatidylinositol anchored high density lipoprotein binding protein 1	W72062	338328
238178_at	-2.20615515871479	5.95014578144398e-65			BF110268
238222_at	-4.62411204571165	8.37369667516809e-93	GKN2	gastrokine 2	AI821357	200504
238332_at	-2.84393325482869	2.0174413967553e-65	ANKRD29	ankyrin repeat domain 29	AI307802	147463
238439_at	2.03645791803948	2.61587846173896e-36	ANKRD22	ankyrin repeat domain 22	AI925518	118932
238617_at	2.36646114005597	1.4918086022518e-55	KIF26B	kinesin family member 26B	AW207243	55083
238909_at	-2.46057701724373	8.06839173917868e-52	S100A10	S100 calcium binding protein A10	BF126155	6281
239150_at	-2.11831548331082	8.0701816673426e-20	SNTN	sentan, cilia apical structure protein	AW513603	132203
239262_at	-2.54378110456819	1.93407386504305e-73			AI498395
239272_at	-2.07350883881575	5.62449718084577e-42	MMP28	matrix metallopeptidase 28	AI927208	79148
239349_at	-2.44401880718142	2.20485906550697e-64	C1QTNF7	C1q and tumor necrosis factor related protein 7	BE856929	114905
239650_at	-2.66315068069713	1.18513907398048e-85	NCKAP5	NCK-associated protein 5	BE858593	344148
239849_at	-2.16994629763652	1.42808906201611e-50			AI417595
239942_at	-2.21534353947574	4.6412746474184e-68	GNG11	guanine nucleotide binding protein (G protein), gamma 11	AW052186	2791
240242_at	-2.48033645674405	1.48528904377904e-37			BE222843
241560_at	-2.67706426702903	7.05007587485043e-55			AI927941
241672_at	-2.47765195004021	3.95885607499315e-66	SERTM1	serine-rich and transmembrane domain containing 1	BG413606	400120
241722_x_at	-2.25003251998261	2.68391150990499e-47			BF724558
241782_at	-2.24534795428103	6.66705466597008e-69	NEBL	nebulette	AI932350	10529
241811_x_at	-2.36906837980681	7.38197512168029e-44	SLC6A4	solute carrier family 6 (neurotransmitter transporter), member 4	BE645279	6532
242009_at	-3.87115110384152	4.36633026219355e-63	SLC6A4	solute carrier family 6 (neurotransmitter transporter), member 4	AI082692	6532
242271_at	-2.10895527252682	4.21754914223254e-35	SLC26A9	solute carrier family 26 (anion exchanger), member 9	AI932662	115019
242500_at	-2.16659044703813	4.48645923599902e-62			T87730
242809_at	-2.33367930452437	6.18520492733697e-52	IL1RL1	interleukin 1 receptor-like 1	AI188516	9173
242868_at	-2.54878573083432	1.03791723237694e-51			T70087
242881_x_at	2.58449580744803	3.59187846358879e-42	BC017398 /// CTD-2314B22.3 /// DQ786293 /// DUXAP10 /// LL22NC03-N64E9.1	Homo sapiens, clone IMAGE:3932143, mRNA. /// /// Homo sapiens, clone IMAGE:3932143, mRNA. /// double homeobox A pseudogene 10 ///	BG285837	503639
242931_at	-2.07098719188955	3.25531555334949e-43			AI218358
243172_at	-2.02414671162008	1.98472662825194e-72	AX748273	Homo sapiens cDNA FLJ36394 fis, clone THYMU2009104.	AI079944
243813_at	-2.63627821833304	3.38848044457667e-83	LINC00968	long intergenic non-protein coding RNA 968	AA418028	100507632
243818_at	-3.23582576945672	5.57597841710457e-69	SFTA1P	surfactant associated 1, pseudogene	T96555	207107
243929_at	-3.18052573408169	1.88942617231857e-45			H15261
244056_at	-2.46120342797407	6.98818985661356e-20	SFTA2	surfactant associated 2	AW293443	389376
244455_at	-2.5131445416676	1.52948254785036e-74	KCNT2	potassium channel, subfamily T, member 2	AI732637	343450
32625_at	-2.02995557343269	8.8617151313444e-69	NPR1	natriuretic peptide receptor 1	X15357	4881
34210_at	-2.23145883150796	1.15270625957164e-46	CD52	CD52 molecule	N90866	1043
37004_at	-2.3440229730437	2.15006084110206e-16	SFTPB	surfactant protein B	J02761	6439
37512_at	-3.1397013866931	2.64678126105096e-57	HSD17B6	hydroxysteroid (17-beta) dehydrogenase 6	U89281	8630
37892_at	4.78735659779079	6.91559626833751e-71	COL11A1	collagen, type XI, alpha 1	J04177	1301
38037_at	-2.13732906068505	9.16829525954144e-52	HBEGF	heparin-binding EGF-like growth factor	M60278	1839
38691_s_at	-4.04850994351053	5.85307885126804e-38	SFTPC	surfactant protein C	J03553	6440
60474_at	2.41721289240966	1.51079194157975e-51	FERMT1	fermitin family member 1	AA469071	55612
