# Supplementary material for: A Toolbox for Functional Analysis and the Systematic Identification of Diagnostic and Prognostic Gene Expression Signatures Combining Meta-Analysis and Machine Learning
Source: Cancers (Basel). 2019 Oct 21;11(10):1606. doi: 10.3390/cancers11101606 (PMC6827106; doi:10.3390/cancers11101606)
Supplement: Supplementary file 1 [file cancers-11-01606-s001.zip › Suppl_rev/Supplementary Table S2_Rev.xlsx]

## Sheet: Tabelle1
Supplementary Table S2: Overview of the calculated signatures from the LASSO and Elastic net regression models.
LASSO (lambda.min)			LASSO (lambda.1se)			Elastic net (lambda.min)			Elastic net (lambda.1se)
218930_s_at	TMEM106B		218930_s_at	TMEM106B		218930_s_at	TMEM106B		218930_s_at	TMEM106B
218326_s_at	LGR4		218326_s_at	LGR4		218326_s_at	LGR4		210081_at	AGER
210660_at	LILRA1		217736_s_at	EIF2AK1		210660_at	LILRA1		217046_s_at	AGER
223816_at	SLC46A2		204134_at	PDE2A		223816_at	SLC46A2		218326_s_at	LGR4
244644_at	FAM9C		206030_at	ASPA		244644_at	FAM9C		217771_at	GOLM1
217871_s_at	MIF		204396_s_at	GRK5		217871_s_at	MIF		217736_s_at	EIF2AK1
202989_at			205941_s_at	COL10A1		1552501_a_at	GPBAR1		204134_at	PDE2A
1552501_a_at	GPBAR1		217428_s_at	COL10A1		217736_s_at	EIF2AK1		206030_at	ASPA
217736_s_at	EIF2AK1		212115_at	JPT2		213834_at	IQSEC3		201013_s_at	PAICS
213834_at	IQSEC3		238018_at	ALKAL2		204134_at	PDE2A		204396_s_at	GRK5
204134_at	PDE2A		205107_s_at	EFNA4		226430_at	RELL1		205941_s_at	COL10A1
240323_at	AP000757.1		227779_at	ECSCR		207812_s_at	GORASP2		217428_s_at	COL10A1
214475_x_at	CAPN3		201292_at	TOP2A		207111_at	ADGRE1		212115_at	JPT2
239135_at	CPPED1		209529_at	PLPP2		240323_at	AP000757.1		238018_at	ALKAL2
217409_at			209469_at	GPM6A		214475_x_at	CAPN3		1556579_s_at	IGSF10
232715_at	AC096921.2		209470_s_at	GPM6A		239135_at	CPPED1		227779_at	ECSCR
217428_s_at	COL10A1		225372_at	VSIR		204396_s_at	GRK5		219866_at	CLIC5
212115_at	JPT2		235670_at	STX11		232715_at	AC096921.2		243917_at	CLIC5
238018_at	ALKAL2		225803_at	FBXO32		205941_s_at	COL10A1		201292_at	TOP2A
204865_at	CA3		222738_at	WWC2		217428_s_at	COL10A1		201291_s_at	TOP2A
233797_s_at	CST11		227131_at	MAP3K3		212115_at	JPT2		209529_at	PLPP2
1552400_a_at	TMEM266		215918_s_at	SPTBN1		238018_at	ALKAL2		209469_at	GPM6A
238284_at	LINC02269		226397_s_at	PHACTR1		204865_at	CA3		209470_s_at	GPM6A
219866_at	CLIC5		225765_at	TNPO1		233797_s_at	CST11		223775_at	HHIP
243917_at	CLIC5		222608_s_at	ANLN		1552400_a_at	TMEM266		225372_at	VSIR
229822_at	PARVB///PARVG		238061_at	LGI3		238284_at	LINC02269		235670_at	STX11
235835_at	AC012313.5					219866_at	CLIC5		225803_at	FBXO32
201292_at	TOP2A					243917_at	CLIC5		222738_at	WWC2
221132_at	CLDN18					229822_at	PARVB///PARVG		227131_at	MAP3K3
211610_at	KLF6					235835_at	AC012313.5		215918_s_at	SPTBN1
209469_at	GPM6A					201292_at	TOP2A		226397_s_at	PHACTR1
216925_s_at	TAL1					221132_at	CLDN18		1569095_at	MIR3945HG
200050_at	ZNF146					211610_at	KLF6		225765_at	TNPO1
1562921_at						209469_at	GPM6A		222608_s_at	ANLN
206378_at	SCGB2A2					209470_s_at	GPM6A		238061_at	LGI3
230360_at	GLDN					216925_s_at	TAL1		224428_s_at	CDCA7
37892_at	COL11A1					200050_at	ZNF146		206069_s_at	ACADL
223775_at	HHIP					1561429_a_at	MAATS1		219508_at	GCNT3
235670_at	STX11					224428_s_at	CDCA7		205107_s_at	EFNA4
238050_at	ANTXR2					215352_at	GIMAP5		223531_x_at	GPR89A////GPR89B
235155_at	SLC9B2///BDH2					206069_s_at	ACADL		224511_s_at	TXNDC17
1553185_at						214146_s_at	PPBP
1569095_at	MIR3945HG					219508_at	GCNT3
207624_s_at	RPGR					205107_s_at	EFNA4
202311_s_at	COL1A1					205083_at	AOX1
1553371_at	EPHA10					227533_at	RALGPS2
236473_at	CC2D2A					223531_x_at	GPR89A////GPR89B
238061_at	LGI3					224511_s_at	TXNDC17
241335_at						206637_at	P2RY14
1561429_a_at	MAATS1					202186_x_at	PPP2R5A
224428_s_at	CDCA7					235335_at	ABCA9
215352_at	GIMAP5					1553185_at
214146_s_at	PPBP					1562921_at
219508_at	GCNT3					202989_at
205107_s_at	EFNA4					217409_at
227533_at	RALGPS2					206378_at	SCGB2A2
223531_x_at	GPR89A////GPR89B					230360_at	GLDN
224511_s_at	TXNDC17					37892_at	COL11A1
206637_at	P2RY14					220170_at	FHL5
202186_x_at	PPP2R5A					223775_at	HHIP
235335_at	ABCA9					225372_at	VSIR
233653_at						235670_at	STX11
234739_at						225803_at	FBXO32
239988_at						224806_at	TRIM25
						238050_at	ANTXR2
						235155_at	SLC9B2///BDH2
						241335_at
						1569095_at	MIR3945HG
						225240_s_at	MSI2
						207624_s_at	RPGR
						202311_s_at	COL1A1
						225765_at	TNPO1
						222608_s_at	ANLN
						1553371_at	EPHA10
						210608_s_at	FUT2
						236473_at	CC2D2A
						238061_at	LGI3
						233653_at
						234739_at
						239988_at
