# Supplementary material for: A Toolbox for Functional Analysis and the Systematic Identification of Diagnostic and Prognostic Gene Expression Signatures Combining Meta-Analysis and Machine Learning
Source: Cancers (Basel). 2019 Oct 21;11(10):1606. doi: 10.3390/cancers11101606 (PMC6827106; doi:10.3390/cancers11101606)
Supplement: Supplementary file 1 [file cancers-11-01606-s001.zip › Suppl_rev/Supplementary Table S3_Rev.xlsx]

## Sheet: Blatt1
Supplementary Table S3: Predictive parameters of the identified diagnostic signatures in the independent dataset. (A) GSE30219, 293 lung cancer samples, 14 non lung cancer samples. (B) GSE102287, 32 lung cancer samples, 34 non lung cancer samples. (C) GSE33356, 60 lung cancer samples, 60 non lung cancer samples. total: 54,675 genes
A: Predictive parameters for validation dataset GSE30219
	LASSO (λmin)	LASSO (λ1.se)	Elastic net (λmin)	Elastic net (λ1.se)
AUC	0.9885	0.9890	0.9888	0.9893
Accuracy	0.8990	0.9837	0.9283	0.9837
Specificity	0.9286	0.9286	0.9286	0.9286
Sensitivity	0.8976	0.9863	0.9283	0.9863
NPV	0.3023	0.7647	0.3824	0.7647
PPV	0.9962	0.9966	0.9963	0.9966
B: Predictive parameters for validation dataset GSE102287
	LASSO (λmin)	LASSO (λ1.se)	Elastic net (λmin)	Elastic net (λ1.se)
AUC	0.9862	0.9899	0.9862	0.9890
Accuracy	0.9545	0.9697	0.9697	0.9545
Specificity	0.9412	0.9706	0.9412	0.9412
Sensitivity	0.9688	0.9688	1.0000	0.9688
NPV	0.9697	0.9706	1.0000	0.9697
PPV	0.9394	0.9688	0.9412	0.9394
C: Predictive parameters for validation dataset GSE33356
	LASSO (λmin)	LASSO (λ1.se)	Elastic net (λmin)	Elastic net (λ1.se)
AUC	0.9975	0.9958	0.9983	0.9964
Accuracy	0.9500	0.9667	0.9333	0.9667
Specificity	1.0000	0.9833	1.0000	0.9833
Sensitivity	0.9000	0.9500	0.8667	0.9500
NPV	0.9091	0.9516	0.8824	0.9516
PPV	1.0000	0.9828	1.0000	0.9828
