# Supplementary material for: A Toolbox for Functional Analysis and the Systematic Identification of Diagnostic and Prognostic Gene Expression Signatures Combining Meta-Analysis and Machine Learning
Source: Cancers (Basel). 2019 Oct 21;11(10):1606. doi: 10.3390/cancers11101606 (PMC6827106; doi:10.3390/cancers11101606)
Supplement: Supplementary file 1 [file cancers-11-01606-s001.zip › Suppl_rev/Supplementary Table S4_Rev.xlsx]

## Sheet: Tabelle1
Supplementary Table S4: List of the 22 DEGs. The table lists the 22 DEGs that are significantly associated with the survival outcome (affy gene ID according to affy_hg_u133_plus_2; p-value < 0.05; 20 unique genes of total 22 transcripts, two variants of each DLC1 and LPL; HR > 1: poor prognosis, HR < 1: good prognosis, HR = 1: no effect)
id	beta	HR (95% CI for HR)	wald,test	p,value	Name
203548_s_at	-0.19	0,83 (0,72-0,96)	6.6	0.011	LPL
203549_s_at	-0.16	0,85 (0,73-0,98)	5	0.026	LPL
203889_at	-0.13	0,88 (0,78-1)	4	0.044	SCG5
204811_s_at	-0.14	0,87 (0,76-1)	3.9	0.048	CACNA2D2
205357_s_at	-0.2	0,82 (0,68-1)	4	0.044	AGTR1
205430_at	-0.2	0,82 (0,68-0,98)	4.5	0.033	BMP5
207542_s_at	-0.18	0,84 (0,72-0,97)	5.7	0.017	AQP1
209189_at	-0.17	0,84 (0,71-0,99)	4.2	0.04	FOS
209774_x_at	-0.12	0,89 (0,79-1)	3.9	0.05	CXCL2
209795_at	-0.17	0,84 (0,71-1)	3.9	0.049	CD69
210387_at	0.16	1,2 (1-1,3)	5	0.025	HIST1H2BG /// HIST1H2BJ
210762_s_at	-0.26	0,77 (0,63-0,95)	6	0.015	DLC1
210815_s_at	-0.19	0,83 (0,69-1)	3.8	0.05	CALCRL
211696_x_at	-0.14	0,87 (0,75-1)	4	0.047	HBB
212950_at	-0.19	0,83 (0,69-0,99)	4.3	0.038	GPR116
216598_s_at	-0.28	0,76 (0,65-0,89)	12	0.00055	CCL2
222646_s_at	0.23	1,3 (1-1,6)	4	0.045	ERO1L
223344_s_at	-0.2	0,82 (0,68-0,97)	5	0.025	MS4A7
223678_s_at	-0.078	0,93 (0,86-1)	4.2	0.039	SFTPA1 /// SFTPA2
224822_at	-0.28	0,76 (0,62-0,92)	7.5	0.006	DLC1
229367_s_at	-0.22	0,8 (0,66-0,98)	4.7	0.03	GIMAP6
230030_at	-0.12	0,88 (0,79-0,99)	4.4	0.037	HS6ST2
