# Supplementary material for: A Toolbox for Functional Analysis and the Systematic Identification of Diagnostic and Prognostic Gene Expression Signatures Combining Meta-Analysis and Machine Learning
Source: Cancers (Basel). 2019 Oct 21;11(10):1606. doi: 10.3390/cancers11101606 (PMC6827106; doi:10.3390/cancers11101606)
Supplement: Supplementary file 1 [file cancers-11-01606-s001.zip › Suppl_rev/supplementary table S5.xlsx]

## Sheet: Tabelle1
Supplementary Table S5: Overview of the used R packages (for details see https://gitlab.miracum.org/clearly/sigident)
Package	Description
Biobase	Base functions for Bioconductor
org.Hs.eg.db	Genome wide annotation for Human, primarily based on mapping using Entrez Gene identifiers.
GEOquery	Get data from NCBI Gene Expression Omnibus (GEO)
affy	exploratory oligonucleotide array analysis
gcrma	Background Adjustment Using Sequence Information
stats	statistical calculations and random number generation
gPCA	Batch Effect Detection via Guided Principal Components Analysis
sva	Surrogate Variable Analysis (removing batch effects)
gplots	Programming Tools for Plotting Data
limma	Data analysis, linear models and differential expression for microarray data
glmnet	Fit a GLM with lasso or elastic net regularization
pROC	Display and Analyze ROC Curves
caret	Classification and regression training
survival	survival analysis routines
survminer	Drawing survival curves using ggplot2
clusterProfiler	statistical analysis and visualization of functional profiles for genes and gene clusters
pathview	pathway based data integration and visualization
data.table	Create an HTML table widget using the DataTables library
shiny	builds interactive web applications with R
ggplot2	data visualization
grDevices	Graphics devices and support for base and grid graphics
magrittr	improve readability and maintainability of code (forward-pipe operator for R)
methods	Formally defined methods and classes for R objects
graphics	R functions for base graphic
DT	R interface to the JavaScript library DataTables
jsonlite	JSON parser and generator for R
utils	R utility functions
parallel	Support for Parallel computation in R
doParallel	Provides a parallel backend for the %dopar% function using the parallel package
e1071	Functions for latent class analysis, short time Fourier transform, fuzzy clustering, support vector machines, shortest path computation, bagged clustering, naive Bayes classifier, ...
knitr	general-purpose package for dynamic report generation in R
plyr	Tools for Splitting, Applying and Combining Data
BiocManager	tool to install and update Bioconductor packages
hgu133plus2cdf	package containing an environment representing the HG-U133_Plus_2.cdf file
GO.db	A set of annotation maps describing the entire Gene Ontology
hgu133plus2probe	Probe sequence data for microarrays of type hgu133plus2
pathfindR	Pathway Enrichment Analysis Utilizing Active Subnetworks
